# Supplementary material for: Future Range Shifts in Major Maize Insect Pests Suggest Their Increasing Impacts on Global Maize Production
Source: Insects. 2025 May 28;16(6):568. doi: 10.3390/insects16060568 (PMC12193563; doi:10.3390/insects16060568)
Supplement: Supplementary file 1 [file insects-16-00568-s001.zip]

Archive with 10 entries (10 files):
- Figure S1.pdf
- Figure S2.pdf
- Table S1.pdf
- Table S2.xlsx
- Table S3.xlsx
- Table S4.pdf
- Table S5.xlsx
- Table S6.xlsx
- Table S7.xlsx
- Table S8.xlsx
