# Supplementary material for: Future Range Shifts in Major Maize Insect Pests Suggest Their Increasing Impacts on Global Maize Production
Source: Insects. 2025 May 28;16(6):568. doi: 10.3390/insects16060568 (PMC12193563; doi:10.3390/insects16060568)
Supplement: Supplementary file 1 [file insects-16-00568-s001.zip › Table S2.xlsx]

## Sheet: Busseola fusca
Table S2 Importance values of all predictors in the preliminary models
Predictors	Importance values
bio3	0.542796
bio4	0.257433
bio10	0.167003
c3	0.112993
c3ann	0.105042
bio11	0.100656
crop	0.0896108
bio16	0.0882821
bio9	0.0786744
c3per	0.0524893
bio18	0.0436579
bio13	0.033327
bio1	0.0284804
bio12	0.0217697
bio17	0.0195322
bio6	0.0157698
bio19	0.0154007
ele	0.0148018
c4per	0.0128952
bio15	0.011149
bio7	0.0103433
c4ann	0.00895811
bio5	0.00766
slope	0.00726389
bio8	0.00578778
bio2	0.00301322
c4	0.00300733
maize fraction	0.00263778
bio14	0.002456
aspect	0.000491667

## Sheet: Chilo partellus
Predictors	Importance values
bio9	0.302235
bio7	0.225186
bio14	0.132769
bio19	0.0793773
bio8	0.074497
c3	0.073574
c3per	0.059138
bio4	0.0589647
bio3	0.0554987
c3ann	0.052731
bio18	0.0491927
bio2	0.049149
bio1	0.0463643
bio17	0.0438973
c4ann	0.0396653
bio15	0.034197
maize fraction	0.0336857
bio12	0.03213
ele	0.0297227
c4per	0.024133
bio13	0.0199443
crop	0.0196713
slope	0.016492
bio11	0.0146277
bio6	0.0126213
aspect	0.00875233
c4	0.00470133
bio16	0.00307467
bio5	0.000555
bio10	0.000214333

## Sheet: Chilo suppressallis
Predictors	Importance values
bio16	0.71664
bio13	0.278863
bio11	0.271725
bio7	0.161064
bio4	0.145045
bio3	0.105589
bio1	0.0678208
c3ann	0.0486617
bio10	0.0453799
bio2	0.041512
bio5	0.0342344
bio17	0.0274114
c3	0.023333
bio12	0.0226591
bio19	0.0201377
c3per	0.0189462
bio6	0.0187743
bio15	0.00579389
aspect	0.00473389
ele	0.00362478
bio9	0.00354956
slope	0.00333433
bio8	0.000938222
c4	0.000804333
c4ann	0.000748889
bio14	0.000688556
crop	0.000596
maize fraction	0.000208778
bio18	0.000181444
c4per	1.22222e-06

## Sheet: Cicadulina bipunctata
Predictors	Importance values
c3	0.37352
c3per	0.341661
bio4	0.255104
c3ann	0.253717
bio13	0.238055
ele	0.223809
bio7	0.141778
bio6	0.139663
bio15	0.128446
c4	0.126019
crop	0.117151
bio5	0.115251
c4ann	0.110816
bio17	0.087042
bio8	0.0803128
bio1	0.0759182
c4per	0.0721513
bio9	0.0686504
bio16	0.0592347
maize fraction	0.0509324
bio10	0.0490428
bio19	0.0397353
bio14	0.0250671
slope	0.0218968
bio18	0.0172958
bio3	0.0135313
aspect	0.0127087
bio2	0.0121731
bio12	0.00833611
bio11	0.00492644

## Sheet: Cicadulina mbila
Predictors	Importance values
bio18	0.473799
c4per	0.165194
c3ann	0.093398
bio2	0.0575754
bio9	0.0566764
crop	0.0297326
bio13	0.0162474
bio3	0.0161423
bio19	0.0111942
bio16	0.0105712
aspect	0.0101016
bio11	0.00959233
bio4	0.00956522
bio14	0.00882111
bio17	0.00694433
bio6	0.00631122
c3per	0.00568744
maize fraction	0.00562022
slope	0.00420533
bio1	0.00337311
c4ann	0.00308544
bio8	0.00286989
bio10	0.00271978
bio15	0.002522
bio12	0.00144511
bio7	0.000640444
ele	0.000171222
bio5	0.000107
c4	4.97778e-05
c3	6.77778e-06

## Sheet: Dalbulus maidis
Predictors	Importance values
c4	0.122679
bio1	0.103803
bio13	0.097369
bio19	0.088258
c3ann	0.0786453
bio9	0.0703923
crop	0.0582037
c4per	0.0559627
bio6	0.042075
bio8	0.0415187
bio12	0.041084
bio16	0.0337377
bio5	0.0312283
c4ann	0.0306933
bio4	0.028634
bio17	0.0219087
bio3	0.019862
bio18	0.014886
aspect	0.0134467
bio2	0.007574
maize fraction	0.00703567
bio10	0.006954
c3per	0.005273
ele	0.00446367
bio14	0.002189
bio11	0.001968
slope	0.00193533
c3	0.00180933
bio7	0.00167733
bio15	0.000566

## Sheet: Diatraea grandiosella
Predictors	Importance values
bio4	0.305222
bio1	0.247485
bio2	0.182779
bio10	0.1554
bio7	0.136642
c4ann	0.0832047
bio5	0.0788278
bio3	0.0694731
bio6	0.0608577
bio18	0.05884
bio11	0.050467
c3per	0.045652
bio9	0.0332367
crop	0.0285031
bio17	0.0235558
c4	0.0215287
c3ann	0.0207704
bio19	0.0202176
bio8	0.0135751
bio13	0.00753233
c4per	0.006085
ele	0.00308411
slope	0.003039
maize fraction	0.00163311
aspect	0.000839222
bio15	0.000804667
bio14	0.000694444
bio16	0.000229778
c3	0.000165667
bio12	5.57778e-05

## Sheet: Diatraea lineolata
Predictors	Importance values
bio12	0.429405
bio7	0.403534
bio4	0.365419
bio2	0.336252
bio5	0.304401
bio1	0.289884
bio16	0.274191
bio8	0.211638
bio18	0.195597
bio19	0.19072
bio13	0.186392
c4	0.165994
bio3	0.139048
bio17	0.134696
ele	0.129391
c4ann	0.11586
bio6	0.0741574
slope	0.0714383
c4per	0.0669789
bio9	0.0623411
maize fraction	0.0606916
bio14	0.0570854
c3ann	0.0314376
bio10	0.0214477
crop	0.0146693
c3per	0.0128802
c3	0.00418989
aspect	0.000908
bio15	0.000168
bio11	0.000108222

## Sheet: Diatraea saccharalis
Predictors	Importance values
bio11	0.157498
bio12	0.15273
c4per	0.14724
bio6	0.105085
bio3	0.0907794
bio7	0.0460702
bio2	0.0391817
crop	0.0380647
bio17	0.0372783
c3	0.0367289
bio4	0.0338078
bio9	0.0332027
c3ann	0.0267593
bio19	0.0240868
bio16	0.0220691
bio1	0.0214936
bio15	0.0181764
bio18	0.0148462
maize fraction	0.0133591
bio10	0.0117193
bio5	0.00984033
bio13	0.00897022
ele	0.00772878
c4	0.00755911
c3per	0.00724056
bio8	0.004911
c4ann	0.00459144
bio14	0.002612
aspect	0.00113467
slope	0.000760778

## Sheet: Diabrotica virgifera
Predictors	Importance values
bio1	0.0903266
c4ann	0.0734174
bio17	0.0496858
bio4	0.039814
bio6	0.0298882
bio11	0.0191798
bio10	0.0187861
bio3	0.0183338
bio19	0.016472
bio14	0.0139824
c4	0.0136731
bio8	0.0136239
bio7	0.0122507
bio12	0.011574
bio2	0.0114949
c3ann	0.0109438
bio9	0.00987389
bio5	0.00780922
bio18	0.00717844
ele	0.00394244
bio13	0.00349456
c3per	0.00278178
c3	0.00248811
bio16	0.00229233
crop	0.00124822
bio15	0.000552889
maize fraction	0.000422556
slope	0.000161111
c4per	0.000154444
aspect	8.6e-05

[truncated: 14 more sheets: Diabrotica virgifera virgifera, Elasmopalpus lignosellus, Eldana saccarina, Helicoverpa armigera, Ostrinia furnacalis, Ostrinia nubilalis, Rhopalosiphum maidis, Sesamia calamistis, Sesamia cretica, Sesamia inferens, Sesamia nonagrioides, Sitophilus oryzae, Spodoptera exempta, Spodoptera frugiperda]
