# Supplementary material for: Future Range Shifts in Major Maize Insect Pests Suggest Their Increasing Impacts on Global Maize Production
Source: Insects. 2025 May 28;16(6):568. doi: 10.3390/insects16060568 (PMC12193563; doi:10.3390/insects16060568)
Supplement: Supplementary file 1 [file insects-16-00568-s001.zip › Table S3.xlsx]

## Sheet: Busseola fusca
						Table S3 Multicollinearity in all variables
	aspect	bio1	bio2	bio3	bio4	bio5	bio6	bio7	bio8	bio9	bio10	bio11	bio12	bio13	bio14	bio15	bio16	bio17	bio18	bio19	c3ann	c3per	c3	c4ann	c4per	c4	crop	ele	maize fraction	slope
aspect	1	0.132332	-0.025298	0.093	-0.107548	0.130823	0.115892	-0.0588913	0.0769344	0.130539	0.1166	0.141438	0.124423	0.131518	0.0108561	0.0465722	0.149402	-0.00227856	-0.103292	0.0829893	-0.0806262	0.0386528	-0.0503117	0.054581	-0.0265992	0.0543238	0.0266879	-0.0576577	-0.00315818	0.0339752
bio1	0.132332	1	-0.575427	0.397025	-0.598882	0.819928	0.893474	-0.562479	0.900419	0.95667	0.926964	0.954368	0.413342	0.515023	0.103163	0.279702	0.487648	0.101986	-0.215242	0.453619	-0.314755	0.235171	-0.161064	-0.207312	0.173234	-0.205301	-0.245805	-0.753997	-0.261296	-0.335953
bio2	-0.025298	-0.575427	1	-0.554871	0.838177	-0.0544098	-0.839694	0.940332	-0.307158	-0.74149	-0.31885	-0.734498	-0.659492	-0.648706	-0.40486	0.303248	-0.601756	-0.443527	-0.267054	-0.5228	0.249072	-0.405033	0.0356266	0.44967	-0.250884	0.447096	0.405245	0.640655	0.455901	-0.0845102
bio3	0.093	0.397025	-0.554871	1	-0.860892	-0.0388987	0.668284	-0.795634	0.0929659	0.578961	0.0695875	0.603992	0.666406	0.483337	0.71199	-0.478051	0.44874	0.739481	0.284571	0.497013	-0.146714	0.475654	0.078447	-0.308692	0.332377	-0.304632	-0.233722	-0.143859	-0.328014	0.0746725
bio4	-0.107548	-0.598882	0.838177	-0.860892	1	-0.0814951	-0.871733	0.961833	-0.237249	-0.790657	-0.261784	-0.80875	-0.77031	-0.704251	-0.572406	0.351186	-0.668835	-0.598173	-0.226278	-0.59387	0.205947	-0.525339	-0.050414	0.418048	-0.337248	0.414166	0.34097	0.426204	0.460564	-0.0795139
bio5	0.130823	0.819928	-0.0544098	-0.0388987	-0.0814951	1	0.503138	-0.00730168	0.89981	0.647659	0.953742	0.634491	0.0062353	0.163887	-0.237651	0.579983	0.163404	-0.264323	-0.530469	0.210231	-0.216245	-0.00725954	-0.181465	0.0279984	-0.0160203	0.0278325	-0.050581	-0.562833	-0.0394002	-0.452065
bio6	0.115892	0.893474	-0.839694	0.668284	-0.871733	0.503138	1	-0.867857	0.649343	0.980086	0.680213	0.978967	0.640524	0.659346	0.369758	-0.0584884	0.61633	0.388676	-0.00506791	0.600575	-0.306233	0.421396	-0.0759266	-0.381411	0.269479	-0.378417	-0.361885	-0.718749	-0.428826	-0.134037
bio7	-0.0588913	-0.562479	0.940332	-0.795634	0.961833	-0.00730168	-0.867857	1	-0.234073	-0.761732	-0.238788	-0.768007	-0.737566	-0.668714	-0.564468	0.401098	-0.619219	-0.601691	-0.299092	-0.574068	0.230028	-0.491771	-0.0164658	0.457427	-0.321024	0.453866	0.38966	0.508104	0.473545	-0.104788
bio8	0.0769344	0.900419	-0.307158	0.0929659	-0.237249	0.89981	0.649343	-0.234073	1	0.75227	0.964806	0.742897	0.100091	0.238261	-0.108331	0.484005	0.21092	-0.120929	-0.264168	0.199734	-0.328035	0.0173245	-0.26339	-0.100039	0.0931173	-0.0989324	-0.195123	-0.709631	-0.0994671	-0.44495
bio9	0.130539	0.95667	-0.74149	0.578961	-0.790657	0.647659	0.980086	-0.761732	0.75227	1	0.791907	0.995305	0.572948	0.621572	0.276849	0.066021	0.588488	0.288728	-0.11559	0.585523	-0.293706	0.380796	-0.0826192	-0.320521	0.24342	-0.317762	-0.311665	-0.741847	-0.378214	-0.221099
bio10	0.1166	0.926964	-0.31885	0.0695875	-0.261784	0.953742	0.680213	-0.238788	0.964806	0.791907	1	0.778864	0.144621	0.293526	-0.138754	0.482549	0.278729	-0.150476	-0.391184	0.289105	-0.267566	0.0546433	-0.197846	-0.077523	0.0454699	-0.0770475	-0.148955	-0.737302	-0.131925	-0.426923
bio11	0.141438	0.954368	-0.734498	0.603992	-0.80875	0.634491	0.978967	-0.768007	0.742897	0.995305	0.778864	1	0.592469	0.641543	0.287118	0.0666636	0.610178	0.296086	-0.0852306	0.562183	-0.298645	0.372761	-0.0900641	-0.307228	0.246532	-0.304394	-0.303061	-0.719491	-0.369011	-0.213745
bio12	0.124423	0.413342	-0.659492	0.666406	-0.77031	0.0062353	0.640524	-0.737566	0.100091	0.572948	0.144621	0.592469	1	0.879359	0.584278	-0.511435	0.90848	0.626599	0.495437	0.698493	-0.0186838	0.420238	0.160841	-0.233098	0.259114	-0.229916	-0.134453	-0.296384	-0.263781	0.0866612
bio13	0.131518	0.515023	-0.648706	0.483337	-0.704251	0.163887	0.659346	-0.668714	0.238261	0.621572	0.293526	0.641543	0.879359	1	0.320499	-0.138925	0.97988	0.333209	0.383904	0.523489	-0.111518	0.261342	0.0176003	-0.129814	0.241236	-0.126654	-0.103369	-0.344139	-0.20901	-0.0226202
bio14	0.0108561	0.103163	-0.40486	0.71199	-0.572406	-0.237651	0.369758	-0.564468	-0.108331	0.276849	-0.138754	0.287118	0.584278	0.320499	1	-0.64146	0.317871	0.984283	0.397583	0.428316	-0.00379198	0.461762	0.190544	-0.290641	0.363169	-0.2861	-0.17127	-0.027604	-0.28113	0.112548
bio15	0.0465722	0.279702	0.303248	-0.478051	0.351186	0.579983	-0.0584884	0.401098	0.484005	0.066021	0.482549	0.0666636	-0.511435	-0.138925	-0.64146	1	-0.184642	-0.713943	-0.491639	-0.442444	-0.234064	-0.44813	-0.381078	0.211552	-0.162309	0.209707	0.0259052	-0.0701738	0.15861	-0.309036
bio16	0.149402	0.487648	-0.601756	0.44874	-0.668835	0.163404	0.61633	-0.619219	0.21092	0.588488	0.278729	0.610178	0.90848	0.97988	0.317871	-0.184642	1	0.33232	0.381251	0.561378	-0.0671211	0.266042	0.0562027	-0.118879	0.198871	-0.116301	-0.078394	-0.322256	-0.196654	-0.00270369
bio17	-0.00227856	0.101986	-0.443527	0.739481	-0.598173	-0.264323	0.388676	-0.601691	-0.120929	0.288728	-0.150476	0.296086	0.626599	0.333209	0.984283	-0.713943	0.33232	1	0.436811	0.466969	0.0254721	0.486111	0.224902	-0.303901	0.353635	-0.299525	-0.168818	-0.0684175	-0.287337	0.136485
bio18	-0.103292	-0.215242	-0.267054	0.284571	-0.226278	-0.530469	-0.00506791	-0.299092	-0.264168	-0.11559	-0.391184	-0.0852306	0.495437	0.383904	0.397583	-0.491639	0.381251	0.436811	1	0.0156545	-0.0151744	0.0198187	-0.00420781	-0.102781	0.181305	-0.100418	-0.0894522	0.126859	0.0113852	0.245532
bio19	0.0829893	0.453619	-0.5228	0.497013	-0.59387	0.210231	0.600575	-0.574068	0.199734	0.585523	0.289105	0.562183	0.698493	0.523489	0.428316	-0.442444	0.561378	0.466969	0.0156545	1	0.0479569	0.471579	0.237358	-0.227728	0.20846	-0.225259	-0.0988043	-0.388544	-0.215172	-0.0623181
c3ann	-0.0806262	-0.314755	0.249072	-0.146714	0.205947	-0.216245	-0.306233	0.230028	-0.328035	-0.293706	-0.267566	-0.298645	-0.0186838	-0.111518	-0.00379198	-0.234064	-0.0671211	0.0254721	-0.0151744	0.0479569	1	0.207076	0.911937	0.229507	-0.0857448	0.228799	0.576225	0.209333	0.141995	-0.0178902
c3per	0.0386528	0.235171	-0.405033	0.475654	-0.525339	-0.00725954	0.421396	-0.491771	0.0173245	0.380796	0.0546433	0.372761	0.420238	0.261342	0.461762	-0.44813	0.266042	0.486111	0.0198187	0.471579	0.207076	1	0.590276	-0.234302	0.35985	-0.22968	0.0429873	-0.136426	-0.264694	0.0648724
c3	-0.0503117	-0.161064	0.0356266	0.078447	-0.050414	-0.181465	-0.0759266	-0.0164658	-0.26339	-0.0826192	-0.197846	-0.0900641	0.160841	0.0176003	0.190544	-0.381078	0.0562027	0.224902	-0.00420781	0.237358	0.911937	0.590276	1	0.0910917	0.0801819	0.0924462	0.493465	0.115497	0.00613981	0.0124479
c4ann	0.054581	-0.207312	0.44967	-0.308692	0.418048	0.0279984	-0.381411	0.457427	-0.100039	-0.320521	-0.077523	-0.307228	-0.233098	-0.129814	-0.290641	0.211552	-0.118879	-0.303901	-0.102781	-0.227728	0.229507	-0.234302	0.0910917	1	-0.165199	0.9999	0.911014	0.384903	0.762633	-0.266015
c4per	-0.0265992	0.173234	-0.250884	0.332377	-0.337248	-0.0160203	0.269479	-0.321024	0.0931173	0.24342	0.0454699	0.246532	0.259114	0.241236	0.363169	-0.162309	0.198871	0.353635	0.181305	0.20846	-0.0857448	0.35985	0.0801819	-0.165199	1	-0.151254	-0.099029	-0.0599267	-0.186399	-0.0325113
c4	0.0543238	-0.205301	0.447096	-0.304632	0.414166	0.0278325	-0.378417	0.453866	-0.0989324	-0.317762	-0.0770475	-0.304394	-0.229916	-0.126654	-0.2861	0.209707	-0.116301	-0.299525	-0.100418	-0.225259	0.228799	-0.22968	0.0924462	0.9999	-0.151254	1	0.91166	0.384917	0.761692	-0.267083
crop	0.0266879	-0.245805	0.405245	-0.233722	0.34097	-0.050581	-0.361885	0.38966	-0.195123	-0.311665	-0.148955	-0.303061	-0.134453	-0.103369	-0.17127	0.0259052	-0.078394	-0.168818	-0.0894522	-0.0988043	0.576225	0.0429873	0.493465	0.911014	-0.099029	0.91166	1	0.383894	0.667877	-0.228161
ele	-0.0576577	-0.753997	0.640655	-0.143859	0.426204	-0.562833	-0.718749	0.508104	-0.709631	-0.741847	-0.737302	-0.719491	-0.296384	-0.344139	-0.027604	-0.0701738	-0.322256	-0.0684175	0.126859	-0.388544	0.209333	-0.136426	0.115497	0.384903	-0.0599267	0.384917	0.383894	1	0.37572	0.308142
maize fraction	-0.00315818	-0.261296	0.455901	-0.328014	0.460564	-0.0394002	-0.428826	0.473545	-0.0994671	-0.378214	-0.131925	-0.369011	-0.263781	-0.20901	-0.28113	0.15861	-0.196654	-0.287337	0.0113852	-0.215172	0.141995	-0.264694	0.00613981	0.762633	-0.186399	0.761692	0.667877	0.37572	1	-0.249852
slope	0.0339752	-0.335953	-0.0845102	0.0746725	-0.0795139	-0.452065	-0.134037	-0.104788	-0.44495	-0.221099	-0.426923	-0.213745	0.0866612	-0.0226202	0.112548	-0.309036	-0.00270369	0.136485	0.245532	-0.0623181	-0.0178902	0.0648724	0.0124479	-0.266015	-0.0325113	-0.267083	-0.228161	0.308142	-0.249852	1
The highlighted predictors were inputted into the formal species distribution models
Notes: elevation, elevation; aspect, aspect; slope, slope; bio1, mean annual temperature; bio2, averaged diurnal range; bio3, isothermality; bio4, seasonality of temperature; bio5, max temperature of the warmest month; bio6, min temperature of the coldest month; bio7, annual temperature range; bio8, averaged temperature of the wettest season; bio9, averaged temperature of the driest season; bio10…

## Sheet: Chilo partellus
	aspect	bio1	bio2	bio3	bio4	bio5	bio6	bio7	bio8	bio9	bio10	bio11	bio12	bio13	bio14	bio15	bio16	bio17	bio18	bio19	c3ann	c3per	c3	c4ann	c4per	c4	crop	ele	maize fraction	slope
aspect	1	0.399501	-0.0791438	0.221243	-0.27708	0.203113	0.368102	-0.243397	0.393527	0.217566	0.333018	0.384118	0.175563	0.258178	-0.0264189	0.259	0.269351	-0.013842	0.0716665	0.06953	-0.1559	-0.141444	-0.164537	0.350208	0.0185748	0.35067	-0.0218798	-0.399116	0.41129	-0.112347
bio1	0.399501	1	0.157116	0.718088	-0.67951	0.649697	0.909636	-0.510252	0.844668	0.676809	0.852177	0.95989	0.270609	0.397011	-0.0946708	0.347254	0.420448	-0.0771986	0.0988434	-0.16802	-0.360773	-0.323295	-0.379339	0.609628	-0.018972	0.609993	-0.132811	-0.602261	0.263019	-0.443766
bio2	-0.0791438	0.157116	1	-0.385527	0.503579	0.826748	-0.211279	0.722008	-0.106984	0.530802	0.594344	-0.0623669	-0.824561	-0.763553	-0.837724	0.206077	-0.755174	-0.840362	-0.804081	-0.801348	0.117443	0.276785	0.184125	0.234607	-0.156587	0.23347	0.284232	0.272383	0.0174228	-0.518238
bio3	0.221243	0.718088	-0.385527	1	-0.924622	0.0541676	0.919878	-0.888126	0.766833	0.290857	0.301686	0.850871	0.786751	0.834496	0.496319	0.105856	0.832287	0.543716	0.668245	0.23209	-0.440909	-0.240719	-0.409024	0.210847	-0.0183149	0.210872	-0.328652	-0.519532	-0.0671366	-0.0312532
bio4	-0.27708	-0.67951	0.503579	-0.924622	1	0.0640458	-0.912359	0.953565	-0.811899	-0.107275	-0.202055	-0.855061	-0.787441	-0.85185	-0.498566	-0.22109	-0.859727	-0.525134	-0.663405	-0.249162	0.412641	0.292837	0.406679	-0.403334	-0.132276	-0.404814	0.24578	0.632468	-0.159206	-0.0497805
bio5	0.203113	0.649697	0.826748	0.0541676	0.0640458	1	0.311044	0.305674	0.309074	0.8042	0.935773	0.446885	-0.473636	-0.353595	-0.694852	0.398739	-0.334435	-0.686657	-0.583956	-0.615342	-0.0497765	0.0289991	-0.0263195	0.503208	-0.182523	0.502082	0.181589	-0.12246	0.190477	-0.713172
bio6	0.368102	0.909636	-0.211279	0.919878	-0.912359	0.311044	1	-0.809828	0.867187	0.464293	0.569114	0.983923	0.611243	0.713057	0.245798	0.304788	0.725432	0.276792	0.432608	0.106242	-0.389097	-0.305099	-0.393716	0.490082	0.0374888	0.490827	-0.196894	-0.675468	0.182615	-0.243901
bio7	-0.243397	-0.510252	0.722008	-0.888126	0.953565	0.305674	-0.809828	1	-0.677988	0.0312799	0.00748425	-0.709869	-0.904733	-0.932633	-0.675171	-0.0592095	-0.933203	-0.701163	-0.793869	-0.486279	0.359083	0.323558	0.378191	-0.180355	-0.150226	-0.181797	0.309347	0.601112	-0.0653697	-0.195884
bio8	0.393527	0.844668	-0.106984	0.766833	-0.811899	0.309074	0.867187	-0.677988	1	0.232939	0.541964	0.894829	0.46719	0.54375	0.206601	0.115717	0.574498	0.216296	0.433259	-0.196708	-0.627062	-0.409513	-0.605457	0.640777	-0.0566687	0.640846	-0.350073	-0.5056	0.308084	-0.0252935
bio9	0.217566	0.676809	0.530802	0.290857	-0.107275	0.8042	0.464293	0.0312799	0.232939	1	0.838118	0.524332	-0.208129	-0.0872959	-0.515365	0.320962	-0.0977355	-0.473401	-0.446855	-0.158363	0.0832074	0.0944285	0.0945114	0.11709	0.0376732	0.117514	0.144931	-0.283943	-0.0657189	-0.763151
bio10	0.333018	0.852177	0.594344	0.301686	-0.202055	0.935773	0.569114	0.00748425	0.541964	0.838118	1	0.680521	-0.210774	-0.0803018	-0.507558	0.371059	-0.0556682	-0.499171	-0.362185	-0.425884	-0.178992	-0.181407	-0.19563	0.556746	-0.118401	0.556215	0.0317877	-0.337073	0.249193	-0.660988
bio11	0.384118	0.95989	-0.0623669	0.850871	-0.855061	0.446885	0.983923	-0.709869	0.894829	0.524332	0.680521	1	0.476455	0.593674	0.103962	0.358674	0.612547	0.128015	0.303535	-0.0386932	-0.400958	-0.31415	-0.40563	0.595816	0.0375442	0.596652	-0.165098	-0.655612	0.251266	-0.312398
bio12	0.175563	0.270609	-0.824561	0.786751	-0.787441	-0.473636	0.611243	-0.904733	0.46719	-0.208129	-0.210774	0.476455	1	0.982816	0.866475	-0.0458197	0.978119	0.895174	0.934507	0.652314	-0.337777	-0.281852	-0.347794	-0.0118378	-0.0690474	-0.0124387	-0.359029	-0.41234	-0.0260483	0.27852
bio13	0.258178	0.397011	-0.763553	0.834496	-0.85185	-0.353595	0.713057	-0.932633	0.54375	-0.0872959	-0.0803018	0.593674	0.982816	1	0.774686	0.105092	0.997572	0.807355	0.867494	0.627185	-0.30459	-0.256976	-0.314619	0.106803	-0.0149368	0.106768	-0.275803	-0.516681	0.0673616	0.17074
bio14	-0.0264189	-0.0946708	-0.837724	0.496319	-0.498566	-0.694852	0.245798	-0.675171	0.206601	-0.515365	-0.507558	0.103962	0.866475	0.774686	1	-0.403389	0.763827	0.99272	0.929054	0.618901	-0.356971	-0.320416	-0.375528	-0.23337	-0.158651	-0.234929	-0.479582	-0.191041	-0.214945	0.409058
bio15	0.259	0.347254	0.206077	0.105856	-0.22109	0.398739	0.304788	-0.0592095	0.115717	0.320962	0.371059	0.358674	-0.0458197	0.105092	-0.403389	1	0.12059	-0.382687	-0.265144	-0.0476178	0.339101	0.210209	0.323441	0.576116	0.27156	0.578937	0.569352	-0.352652	0.481071	-0.337187
bio16	0.269351	0.420448	-0.755174	0.832287	-0.859727	-0.334435	0.725432	-0.933203	0.574498	-0.0977355	-0.0556682	0.612547	0.978119	0.997572	0.763827	0.12059	1	0.792894	0.86925	0.601742	-0.326965	-0.294783	-0.344422	0.157681	-0.0276185	0.157581	-0.285038	-0.522093	0.110976	0.182415
bio17	-0.013842	-0.0771986	-0.840362	0.543716	-0.525134	-0.686657	0.276792	-0.701163	0.216296	-0.473401	-0.499171	0.128015	0.895174	0.807355	0.99272	-0.382687	0.792894	1	0.944181	0.630827	-0.349785	-0.253751	-0.346683	-0.261314	-0.173396	-0.263023	-0.461893	-0.172797	-0.232118	0.406278
bio18	0.0716665	0.0988434	-0.804081	0.668245	-0.663405	-0.583956	0.432608	-0.793869	0.433259	-0.446855	-0.362185	0.303535	0.934507	0.867494	0.929054	-0.265144	0.86925	0.944181	1	0.494541	-0.470726	-0.340875	-0.466335	-0.0629229	-0.174824	-0.0644729	-0.501234	-0.206562	-0.0921632	0.510221
bio19	0.06953	-0.16802	-0.801348	0.23209	-0.249162	-0.615342	0.106242	-0.486279	-0.196708	-0.158363	-0.425884	-0.0386932	0.652314	0.627185	0.618901	-0.0476178	0.601742	0.630827	0.494541	1	0.239791	-0.0859018	0.145807	-0.438498	0.197478	-0.437187	-0.0330833	-0.320785	-0.104413	0.123465
c3ann	-0.1559	-0.360773	0.117443	-0.440909	0.412641	-0.0497765	-0.389097	0.359083	-0.627062	0.0832074	-0.178992	-0.400958	-0.337777	-0.30459	-0.356971	0.339101	-0.326965	-0.349785	-0.470726	0.239791	1	0.645481	0.962864	-0.233298	0.370031	-0.230334	0.884086	-0.156034	0.0496115	-0.102361
c3per	-0.141444	-0.323295	0.276785	-0.240719	0.292837	0.0289991	-0.305099	0.323558	-0.409513	0.0944285	-0.181407	-0.31415	-0.281852	-0.256976	-0.320416	0.210209	-0.294783	-0.253751	-0.340875	-0.0859018	0.645481	1	0.827721	-0.216117	0.00993171	-0.216219	0.752441	0.142809	-0.0509833	-0.117711
c3	-0.164537	-0.379339	0.184125	-0.409024	0.406679	-0.0263195	-0.393716	0.378191	-0.605457	0.0945114	-0.19563	-0.40563	-0.347794	-0.314619	-0.375528	0.323441	-0.344422	-0.346683	-0.466335	0.145807	0.962864	0.827721	1	-0.247797	0.27537	-0.245656	0.915512	-0.0641551	0.0184271	-0.116813
c4ann	0.350208	0.609628	0.234607	0.210847	-0.403334	0.503208	0.490082	-0.180355	0.640777	0.11709	0.556746	0.595816	-0.0118378	0.106803	-0.23337	0.576116	0.157681	-0.261314	-0.0629229	-0.438498	-0.233298	-0.216117	-0.247797	1	-0.105325	0.999964	0.162868	-0.412739	0.732179	-0.238417
c4per	0.0185748	-0.018972	-0.156587	-0.0183149	-0.132276	-0.182523	0.0374888	-0.150226	-0.0566687	0.0376732	-0.118401	0.0375442	-0.0690474	-0.0149368	-0.158651	0.27156	-0.0276185	-0.173396	-0.174824	0.197478	0.370031	0.00993171	0.27537	-0.105325	1	-0.0968608	0.23998	-0.330953	-0.0722778	0.194519
c4	0.35067	0.609993	0.23347	0.210872	-0.404814	0.502082	0.490827	-0.181797	0.640846	0.117514	0.556215	0.596652	-0.0124387	0.106768	-0.234929	0.578937	0.157581	-0.263023	-0.0644729	-0.437187	-0.230334	-0.216219	-0.245656	0.999964	-0.0968608	1	0.165062	-0.415928	0.732194	-0.236959
crop	-0.0218798	-0.132811	0.284232	-0.328652	0.24578	0.181589	-0.196894	0.309347	-0.350073	0.144931	0.0317877	-0.165098	-0.359029	-0.275803	-0.479582	0.569352	-0.285038	-0.461893	-0.501234	-0.0330833	0.884086	0.752441	0.915512	0.162868	0.23998	0.165062	1	-0.237888	0.322615	-0.217193
ele	-0.399116	-0.602261	0.272383	-0.519532	0.632468	-0.12246	-0.675468	0.601112	-0.5056	-0.283943	-0.337073	-0.655612	-0.41234	-0.516681	-0.191041	-0.352652	-0.522093	-0.172797	-0.206562	-0.320785	-0.156034	0.142809	-0.0641551	-0.412739	-0.330953	-0.415928	-0.237888	1	-0.289155	0.243129
maize fraction	0.41129	0.263019	0.0174228	-0.0671366	-0.159206	0.190477	0.182615	-0.0653697	0.308084	-0.0657189	0.249193	0.251266	-0.0260483	0.0673616	-0.214945	0.481071	0.110976	-0.232118	-0.0921632	-0.104413	0.0496115	-0.0509833	0.0184271	0.732179	-0.0722778	0.732194	0.322615	-0.289155	1	-0.0535884
slope	-0.112347	-0.443766	-0.518238	-0.0312532	-0.0497805	-0.713172	-0.243901	-0.195884	-0.0252935	-0.763151	-0.660988	-0.312398	0.27852	0.17074	0.409058	-0.337187	0.182415	0.406278	0.510221	0.123465	-0.102361	-0.117711	-0.116813	-0.238417	0.194519	-0.236959	-0.217193	0.243129	-0.0535884	1
Notes: The highlighted predictors were inputted into the formal species distribution models

## Sheet: Chilo suppressallis
	aspect	bio1	bio2	bio3	bio4	bio5	bio6	bio7	bio8	bio9	bio10	bio11	bio12	bio13	bio14	bio15	bio16	bio17	bio18	bio19	c3ann	c3per	c3	c4ann	c4per	c4	crop	ele	maize fraction	slope
aspect	1	0.464092	0.473285	0.439913	-0.432895	0.483796	0.44915	-0.40825	0.480461	0.460907	0.471511	0.457721	-0.490527	0.0847109	-0.452091	0.520734	-0.250961	-0.495181	-0.310073	-0.46392	-0.456358	-0.400736	-0.455961	-0.490725	-0.13096	-0.490851	-0.458408	0.271657	-0.309628	0.105067
bio1	0.464092	1	0.919089	0.976361	-0.971568	0.971811	0.993369	-0.95614	0.997192	0.999329	0.97584	0.995866	-0.836363	0.299614	-0.991783	0.942043	-0.304252	-0.992393	-0.650243	-0.991638	-0.971509	-0.96296	-0.971806	-0.932752	0.26432	-0.932723	-0.970806	0.496261	0.113471	-0.0884284
bio2	0.473285	0.919089	1	0.872047	-0.862498	0.929016	0.88079	-0.811273	0.91533	0.917065	0.920113	0.902011	-0.735983	0.256586	-0.93511	0.826632	-0.2386	-0.926698	-0.549547	-0.940575	-0.916043	-0.875599	-0.915987	-0.852039	0.119624	-0.852076	-0.913561	0.733689	-0.032774	0.0578459
bio3	0.439913	0.976361	0.872047	1	-0.999716	0.898787	0.991817	-0.993411	0.966438	0.974795	0.905668	0.991858	-0.72413	0.486858	-0.977249	0.964587	-0.117993	-0.973232	-0.488893	-0.954495	-0.960335	-0.943065	-0.960537	-0.915926	0.245284	-0.915906	-0.95922	0.539206	0.0937424	-0.00762691
bio4	-0.432895	-0.971568	-0.862498	-0.999716	1	-0.88901	-0.989514	0.995274	-0.961229	-0.969933	-0.89649	-0.988971	0.712169	-0.50124	0.972544	-0.963149	0.102017	0.968032	0.474517	0.947696	0.957024	0.939107	0.957218	0.912642	-0.248684	0.912619	0.955899	-0.535597	-0.0997485	0.00518746
bio5	0.483796	0.971811	0.929016	0.898787	-0.88901	1	0.940654	-0.862161	0.976883	0.972008	0.999174	0.946859	-0.91548	0.0880861	-0.957115	0.876193	-0.486411	-0.964683	-0.780977	-0.98036	-0.932556	-0.933652	-0.932937	-0.903238	0.243882	-0.903216	-0.932405	0.441778	0.0879499	-0.162104
bio6	0.44915	0.993369	0.88079	0.991817	-0.989514	0.940654	1	-0.98293	0.988033	0.992541	0.947597	0.998822	-0.799466	0.376527	-0.985296	0.959215	-0.238037	-0.985477	-0.595584	-0.975671	-0.966688	-0.959276	-0.966995	-0.9298	0.274354	-0.929766	-0.966091	0.474486	0.124568	-0.0768023
bio7	-0.40825	-0.95614	-0.811273	-0.993411	0.995274	-0.862161	-0.98293	1	-0.945424	-0.954797	-0.872974	-0.977809	0.697204	-0.514357	0.952055	-0.956988	0.0916662	0.948223	0.465749	0.925084	0.93759	0.92593	0.937841	0.898414	-0.277364	0.898375	0.93678	-0.468853	-0.138286	0.0267765
bio8	0.480461	0.997192	0.91533	0.966438	-0.961229	0.976883	0.988033	-0.945424	1	0.996361	0.980444	0.990299	-0.855769	0.261024	-0.982433	0.935612	-0.341278	-0.988079	-0.674092	-0.990908	-0.977825	-0.96521	-0.978082	-0.949198	0.266478	-0.94917	-0.977647	0.470654	0.11181	-0.113153
bio9	0.460907	0.999329	0.917065	0.974795	-0.969933	0.972008	0.992541	-0.954797	0.996361	1	0.97615	0.994834	-0.838763	0.293997	-0.991222	0.940179	-0.309648	-0.991735	-0.654877	-0.991005	-0.968628	-0.955996	-0.968881	-0.929003	0.264797	-0.928974	-0.967833	0.489846	0.117512	-0.100224
bio10	0.471511	0.97584	0.920113	0.905668	-0.89649	0.999174	0.947597	-0.872974	0.980444	0.97615	1	0.952198	-0.913486	0.0955448	-0.958788	0.877723	-0.481748	-0.965104	-0.783896	-0.981573	-0.934983	-0.93711	-0.935376	-0.905257	0.266094	-0.905224	-0.934823	0.424265	0.118778	-0.167983
bio11	0.457721	0.995866	0.902011	0.991858	-0.988971	0.946859	0.998822	-0.977809	0.990299	0.994834	0.952198	1	-0.797207	0.377353	-0.990991	0.958345	-0.23223	-0.99028	-0.589115	-0.981254	-0.972027	-0.960728	-0.972295	-0.931875	0.258603	-0.93185	-0.971221	0.51085	0.105364	-0.0606247
bio12	-0.490527	-0.836363	-0.735983	-0.72413	0.712169	-0.91548	-0.799466	0.697204	-0.855769	-0.838763	-0.913486	-0.797207	1	0.211421	0.801951	-0.768478	0.761429	0.83765	0.917476	0.839929	0.772834	0.818569	0.773616	0.800905	-0.231131	0.800879	0.776019	-0.115854	-0.0397692	0.416797
bio13	0.0847109	0.299614	0.256586	0.486858	-0.50124	0.0880861	0.376527	-0.514357	0.261024	0.293997	0.0955448	0.377353	0.211421	1	-0.356823	0.459731	0.786827	-0.323946	0.503593	-0.268153	-0.345497	-0.285719	-0.345014	-0.263082	-0.0875576	-0.263159	-0.340934	0.575566	-0.164367	0.515568
bio14	-0.452091	-0.991783	-0.93511	-0.977249	0.972544	-0.957115	-0.985296	0.952055	-0.982433	-0.991222	-0.958788	-0.990991	0.801951	-0.356823	1	-0.949754	0.243259	0.995222	0.593692	0.985983	0.958068	0.949057	0.958355	0.902698	-0.215458	0.902691	0.956431	-0.568078	-0.0499314	0.0444662
bio15	0.520734	0.942043	0.826632	0.964587	-0.963149	0.876193	0.959215	-0.956988	0.935612	0.940179	0.877723	0.958345	-0.768478	0.459731	-0.949754	1	-0.179617	-0.965017	-0.488563	-0.922962	-0.917372	-0.922239	-0.917787	-0.896573	0.122806	-0.896614	-0.917705	0.480976	-0.114739	-0.0521993
bio16	-0.250961	-0.304252	-0.2386	-0.117993	0.102017	-0.486411	-0.238037	0.0916662	-0.341278	-0.309648	-0.481748	-0.23223	0.761429	0.786827	0.243259	-0.179617	1	0.291636	0.89796	0.320819	0.225491	0.305808	0.226415	0.306191	-0.196819	0.306124	0.231048	0.372952	-0.118579	0.628706
bio17	-0.495181	-0.992393	-0.926698	-0.973232	0.968032	-0.964683	-0.985477	0.948223	-0.988079	-0.991735	-0.965104	-0.99028	0.83765	-0.323946	0.995222	-0.965017	0.291636	1	0.619377	0.986216	0.962573	0.956925	0.962896	0.924064	-0.194032	0.924071	0.9619	-0.532032	-0.00627297	0.0800389
bio18	-0.310073	-0.650243	-0.549547	-0.488893	0.474517	-0.780977	-0.595584	0.465749	-0.674092	-0.654877	-0.783896	-0.589115	0.917476	0.503593	0.593692	-0.488563	0.89796	0.619377	1	0.664005	0.563359	0.624262	0.564216	0.591359	-0.336064	0.591254	0.56636	0.122295	-0.263693	0.49667
bio19	-0.46392	-0.991638	-0.940575	-0.954495	0.947696	-0.98036	-0.975671	0.925084	-0.990908	-0.991005	-0.981573	-0.981254	0.839929	-0.268153	0.985983	-0.922962	0.320819	0.986216	0.664005	1	0.968083	0.95306	0.968311	0.92291	-0.227184	0.9229	0.96696	-0.528503	-0.0660808	0.0452002
c3ann	-0.456358	-0.971509	-0.916043	-0.960335	0.957024	-0.932556	-0.966688	0.93759	-0.977825	-0.968628	-0.934983	-0.972027	0.772834	-0.345497	0.958068	-0.917372	0.225491	0.962573	0.563359	0.968083	1	0.96138	0.999996	0.977223	-0.237017	0.977214	0.999923	-0.546506	-0.08873	0.0330441
c3per	-0.400736	-0.96296	-0.875599	-0.943065	0.939107	-0.933652	-0.959276	0.92593	-0.96521	-0.955996	-0.93711	-0.960728	0.818569	-0.285719	0.949057	-0.922239	0.305808	0.956925	0.624262	0.95306	0.96138	1	0.962163	0.950949	-0.23508	0.950938	0.962678	-0.462564	-0.0751936	0.0830106
c3	-0.455961	-0.971806	-0.915987	-0.960537	0.957218	-0.932937	-0.966995	0.937841	-0.978082	-0.968881	-0.935376	-0.972295	0.773616	-0.345014	0.958355	-0.917787	0.226415	0.962896	0.564216	0.968311	0.999996	0.962163	1	0.977338	-0.237091	0.977329	0.999933	-0.545851	-0.0886246	0.0335762
c4ann	-0.490725	-0.932752	-0.852039	-0.915926	0.912642	-0.903238	-0.9298	0.898414	-0.949198	-0.929003	-0.905257	-0.931875	0.800905	-0.263082	0.902698	-0.896573	0.306191	0.924064	0.591359	0.92291	0.977223	0.950949	0.977338	1	-0.225021	1	0.979728	-0.439076	-0.0658558	0.121999
c4per	-0.13096	0.26432	0.119624	0.245284	-0.248684	0.243882	0.274354	-0.277364	0.266478	0.264797	0.266094	0.258603	-0.231131	-0.0875576	-0.215458	0.122806	-0.196819	-0.194032	-0.336064	-0.227184	-0.237017	-0.23508	-0.237091	-0.225021	1	-0.224526	-0.236681	-0.151761	0.813678	-0.263545
c4	-0.490851	-0.932723	-0.852076	-0.915906	0.912619	-0.903216	-0.929766	0.898375	-0.94917	-0.928974	-0.905224	-0.93185	0.800879	-0.263159	0.902691	-0.896614	0.306124	0.924071	0.591254	0.9229	0.977214	0.950938	0.977329	1	-0.224526	1	0.97972	-0.439206	-0.0654394	0.121876
crop	-0.458408	-0.970806	-0.913561	-0.95922	0.955899	-0.932405	-0.966091	0.93678	-0.977647	-0.967833	-0.934823	-0.971221	0.776019	-0.340934	0.956431	-0.917705	0.231048	0.9619	0.56636	0.96696	0.999923	0.962678	0.999933	0.979728	-0.236681	0.97972	1	-0.540649	-0.0874584	0.0384538
ele	0.271657	0.496261	0.733689	0.539206	-0.535597	0.441778	0.474486	-0.468853	0.470654	0.489846	0.424265	0.51085	-0.115854	0.575566	-0.568078	0.480976	0.372952	-0.532032	0.122295	-0.528503	-0.546506	-0.462564	-0.545851	-0.439076	-0.151761	-0.439206	-0.540649	1	-0.264969	0.490837
maize fraction	-0.309628	0.113471	-0.032774	0.0937424	-0.0997485	0.0879499	0.124568	-0.138286	0.11181	0.117512	0.118778	0.105364	-0.0397692	-0.164367	-0.0499314	-0.114739	-0.118579	-0.00627297	-0.263693	-0.0660808	-0.08873	-0.0751936	-0.0886246	-0.0658558	0.813678	-0.0654394	-0.0874584	-0.264969	1	-0.245151
slope	0.105067	-0.0884284	0.0578459	-0.00762691	0.00518746	-0.162104	-0.0768023	0.0267765	-0.113153	-0.100224	-0.167983	-0.0606247	0.416797	0.515568	0.0444662	-0.0521993	0.628706	0.0800389	0.49667	0.0452002	0.0330441	0.0830106	0.0335762	0.121999	-0.263545	0.121876	0.0384538	0.490837	-0.245151	1
Notes: The highlighted predictors were inputted into the formal species distribution models

## Sheet: Cicadulina bipunctata
	aspect	bio1	bio2	bio3	bio4	bio5	bio6	bio7	bio8	bio9	bio10	bio11	bio12	bio13	bio14	bio15	bio16	bio17	bio18	bio19	c3ann	c3per	c3	c4ann	c4per	c4	crop	ele	maize fraction	slope
aspect	1	0.0441437	-0.0688166	-0.0795735	0.0397574	0.0328288	0.00496307	0.0107748	0.0720713	-0.0236853	0.0872587	0.00239749	0.0810974	0.112317	0.0120588	0.0509587	0.126915	-0.00380047	0.163852	-0.010301	0.101462	-0.0933417	-0.00343195	-0.15471	-0.0566756	-0.151416	-0.050893	-0.0863189	0.008532	0.196585
bio1	0.0441437	1	0.284492	0.746523	-0.844777	0.647265	0.927673	-0.679396	0.806309	0.545174	0.812916	0.973037	0.394484	0.457207	0.234371	0.210479	0.511386	0.209498	0.273957	0.125569	-0.164257	-0.219983	-0.22204	0.324123	0.425263	0.338045	-0.097621	0.0373912	0.357002	-0.21436
bio2	-0.0688166	0.284492	1	0.274303	-0.213707	0.695649	0.113235	0.21965	0.0419088	0.424258	0.281977	0.27353	-0.412289	-0.266059	-0.29824	0.504186	-0.278343	-0.356158	-0.476066	-0.363649	0.188298	0.062508	0.13821	0.378908	0.180641	0.373683	0.244914	0.286526	-0.01497	-0.0687974
bio3	-0.0795735	0.746523	0.274303	1	-0.944759	0.222877	0.889109	-0.846193	0.457136	0.619975	0.27961	0.862694	0.458758	0.2231	0.575323	-0.225783	0.315558	0.534499	0.194515	0.544005	-0.161914	0.0299637	-0.0675019	0.0683313	0.24596	0.0818841	-0.0362617	0.133376	0.468403	-0.089963
bio4	0.0397574	-0.844777	-0.213707	-0.944759	1	-0.270397	-0.958745	0.897715	-0.528096	-0.662327	-0.381474	-0.943915	-0.402326	-0.274979	-0.415138	0.0493732	-0.357633	-0.376227	-0.165069	-0.399459	0.240682	0.0878584	0.181542	-0.151666	-0.34248	-0.167928	0.11401	-0.173162	-0.456428	0.121223
bio5	0.0328288	0.647265	0.695649	0.222877	-0.270397	1	0.375294	0.0873486	0.488007	0.413015	0.855611	0.522932	-0.135497	0.122882	-0.260699	0.59095	0.112071	-0.29349	-0.155387	-0.374665	0.221056	-0.0492251	0.0870576	0.59273	0.344426	0.588758	0.265679	0.0668756	0.0553015	-0.201137
bio6	0.00496307	0.927673	0.113235	0.889109	-0.958745	0.375294	1	-0.890582	0.655187	0.63533	0.571575	0.978791	0.477222	0.374308	0.428081	-0.0360254	0.456449	0.39898	0.271345	0.396554	-0.201611	-0.0928177	-0.16386	0.176754	0.353341	0.192595	-0.0899727	0.0373121	0.459729	-0.185999
bio7	0.0107748	-0.679396	0.21965	-0.846193	0.897715	0.0873486	-0.890582	1	-0.464692	-0.480149	-0.194452	-0.795343	-0.579373	-0.341985	-0.587995	0.328691	-0.43557	-0.57281	-0.367871	-0.610034	0.325148	0.0756002	0.218825	0.100883	-0.210741	0.0819088	0.227062	-0.00728545	-0.466951	0.101204
bio8	0.0720713	0.806309	0.0419088	0.457136	-0.528096	0.488007	0.655187	-0.464692	1	-0.0426978	0.788362	0.706963	0.62945	0.762456	0.307837	0.0708435	0.783735	0.329835	0.687986	0.0367071	-0.210973	-0.484764	-0.40921	0.235605	0.376367	0.250293	-0.297415	-0.0665039	0.229778	-0.163121
bio9	-0.0236853	0.545174	0.424258	0.619975	-0.662327	0.413015	0.63533	-0.480149	-0.0426978	1	0.27493	0.636458	-0.229946	-0.330404	-0.0275688	0.214523	-0.271383	-0.0968349	-0.494854	0.155605	0.0966268	0.403868	0.298947	0.172573	0.187035	0.17731	0.330823	0.0544978	0.312866	-0.14743
bio10	0.0872587	0.812916	0.281977	0.27961	-0.381474	0.855611	0.571575	-0.194452	0.788362	0.27493	1	0.66492	0.220234	0.454443	-0.0417314	0.418893	0.459906	-0.046364	0.242009	-0.202142	0.0256692	-0.226314	-0.125185	0.461467	0.383209	0.46619	0.0318505	-0.124568	0.136773	-0.2539
bio11	0.00239749	0.973037	0.27353	0.862694	-0.943915	0.522932	0.978791	-0.795343	0.706963	0.636458	0.66492	1	0.399478	0.380193	0.316343	0.111081	0.448958	0.28322	0.217891	0.247714	-0.187337	-0.149909	-0.191304	0.27605	0.408136	0.291028	-0.0841784	0.091274	0.418175	-0.18743
bio12	0.0810974	0.394484	-0.412289	0.458758	-0.402326	-0.135497	0.477222	-0.579373	0.62945	-0.229946	0.220234	0.399478	1	0.815637	0.829107	-0.585016	0.877288	0.862629	0.895131	0.667962	-0.22176	-0.288481	-0.29455	-0.0503184	0.159255	-0.0371767	-0.282599	-0.0316708	0.278139	0.0550581
bio13	0.112317	0.457207	-0.266059	0.2231	-0.274979	0.122882	0.374308	-0.341985	0.762456	-0.330404	0.454443	0.380193	0.815637	1	0.396011	-0.0832252	0.987245	0.438295	0.824022	0.188706	-0.190093	-0.499158	-0.406963	0.181931	0.38615	0.199761	-0.31128	0.0227302	0.161346	-0.0493671
bio14	0.0120588	0.234371	-0.29824	0.575323	-0.415138	-0.260699	0.428081	-0.587995	0.307837	-0.0275688	-0.0417314	0.316343	0.829107	0.396011	1	-0.78164	0.495506	0.992056	0.611736	0.910295	-0.211053	-0.00571932	-0.11545	-0.141977	0.0214613	-0.133964	-0.148407	-0.0869397	0.217405	0.0710835
bio15	0.0509587	0.210479	0.504186	-0.225783	0.0493732	0.59095	-0.0360254	0.328691	0.0708435	0.214523	0.418893	0.111081	-0.585016	-0.0832252	-0.78164	1	-0.167658	-0.813981	-0.471553	-0.765196	0.0493042	-0.21093	-0.103214	0.411291	0.294166	0.412283	0.0350602	0.109818	-0.224886	-0.210283
bio16	0.126915	0.511386	-0.278343	0.315558	-0.357633	0.112071	0.456449	-0.43557	0.783735	-0.271383	0.459906	0.448958	0.877288	0.987245	0.495506	-0.167658	1	0.532744	0.854022	0.288805	-0.211696	-0.487655	-0.411367	0.158085	0.356147	0.174978	-0.323143	0.0254464	0.219328	-0.0400755
bio17	-0.00380047	0.209498	-0.356158	0.534499	-0.376227	-0.29349	0.39898	-0.57281	0.329835	-0.0968349	-0.046364	0.28322	0.862629	0.438295	0.992056	-0.813981	0.532744	1	0.672442	0.897841	-0.200703	-0.0150801	-0.115701	-0.166681	0.00282663	-0.158792	-0.156466	-0.0967144	0.239557	0.079353
bio18	0.163852	0.273957	-0.476066	0.194515	-0.165069	-0.155387	0.271345	-0.367871	0.687986	-0.494854	0.242009	0.217891	0.895131	0.824022	0.611736	-0.471553	0.854022	0.672442	1	0.3819	-0.183054	-0.434436	-0.363535	-0.152004	0.129335	-0.1362	-0.37726	-0.0875536	0.215821	0.0966791
bio19	-0.010301	0.125569	-0.363649	0.544005	-0.399459	-0.374665	0.396554	-0.610034	0.0367071	0.155605	-0.202142	0.247714	0.667962	0.188706	0.910295	-0.765196	0.288805	0.897841	0.3819	1	-0.165068	0.211444	0.0421289	-0.2223	-0.0761582	-0.217209	-0.0297359	-0.0732579	0.199865	0.0664637
c3ann	0.101462	-0.164257	0.188298	-0.161914	0.240682	0.221056	-0.201611	0.325148	-0.210973	0.0966268	0.0256692	-0.187337	-0.22176	-0.190093	-0.211053	0.0493042	-0.211696	-0.200703	-0.183054	-0.165068	1	0.526482	0.853296	0.309517	0.0490132	0.298554	0.878847	-0.0531118	0.295653	-0.155437
c3per	-0.0933417	-0.219983	0.062508	0.0299637	0.0878584	-0.0492251	-0.0928177	0.0756002	-0.484764	0.403868	-0.226314	-0.149909	-0.288481	-0.499158	-0.00571932	-0.21093	-0.487655	-0.0150801	-0.434436	0.211444	0.526482	1	0.892555	-0.0973739	-0.162246	-0.103899	0.788071	-0.181194	0.107694	-0.0715856
c3	-0.00343195	-0.22204	0.13821	-0.0675019	0.181542	0.0870576	-0.16386	0.218825	-0.40921	0.298947	-0.125185	-0.191304	-0.29455	-0.406963	-0.11545	-0.103214	-0.411367	-0.115701	-0.363535	0.0421289	0.853296	0.892555	1	0.104447	-0.0735104	0.0946306	0.949471	-0.139298	0.222864	-0.126348
c4ann	-0.15471	0.324123	0.378908	0.0683313	-0.151666	0.59273	0.176754	0.100883	0.235605	0.172573	0.461467	0.27605	-0.0503184	0.181931	-0.141977	0.411291	0.158085	-0.166681	-0.152004	-0.2223	0.309517	-0.0973739	0.104447	1	0.660592	0.998699	0.410912	0.25372	0.14703	-0.205049
c4per	-0.0566756	0.425263	0.180641	0.24596	-0.34248	0.344426	0.353341	-0.210741	0.376367	0.187035	0.383209	0.408136	0.159255	0.38615	0.0214613	0.294166	0.356147	0.00282663	0.129335	-0.0761582	0.0490132	-0.162246	-0.0735104	0.660592	1	0.698019	0.152461	0.0748219	0.380624	-0.209842
c4	-0.151416	0.338045	0.373683	0.0818841	-0.167928	0.588758	0.192595	0.0819088	0.250293	0.17731	0.46619	0.291028	-0.0371767	0.199761	-0.133964	0.412283	0.174978	-0.158792	-0.1362	-0.217209	0.298554	-0.103899	0.0946306	0.998699	0.698019	1	0.402295	0.247087	0.166097	-0.209835
crop	-0.050893	-0.097621	0.244914	-0.0362617	0.11401	0.265679	-0.0899727	0.227062	-0.297415	0.330823	0.0318505	-0.0841784	-0.282599	-0.31128	-0.148407	0.0350602	-0.323143	-0.156466	-0.37726	-0.0297359	0.878847	0.788071	0.949471	0.410912	0.152461	0.402295	1	-0.0502049	0.257319	-0.182349
ele	-0.0863189	0.0373912	0.286526	0.133376	-0.173162	0.0668756	0.0373121	-0.00728545	-0.0665039	0.0544978	-0.124568	0.091274	-0.0316708	0.0227302	-0.0869397	0.109818	0.0254464	-0.0967144	-0.0875536	-0.0732579	-0.0531118	-0.181194	-0.139298	0.25372	0.0748219	0.247087	-0.0502049	1	-0.029262	0.601556
maize fraction	0.008532	0.357002	-0.01497	0.468403	-0.456428	0.0553015	0.459729	-0.466951	0.229778	0.312866	0.136773	0.418175	0.278139	0.161346	0.217405	-0.224886	0.219328	0.239557	0.215821	0.199865	0.295653	0.107694	0.222864	0.14703	0.380624	0.166097	0.257319	-0.029262	1	-0.112095
slope	0.196585	-0.21436	-0.0687974	-0.089963	0.121223	-0.201137	-0.185999	0.101204	-0.163121	-0.14743	-0.2539	-0.18743	0.0550581	-0.0493671	0.0710835	-0.210283	-0.0400755	0.079353	0.0966791	0.0664637	-0.155437	-0.0715856	-0.126348	-0.205049	-0.209842	-0.209835	-0.182349	0.601556	-0.112095	1
Notes: The highlighted predictors were inputted into the formal species distribution models

## Sheet: Cicadulina mbila
	aspect	bio1	bio2	bio3	bio4	bio5	bio6	bio7	bio8	bio9	bio10	bio11	bio12	bio13	bio14	bio15	bio16	bio17	bio18	bio19	c3ann	c3per	c3	c4ann	c4per	c4	crop	ele	maize fraction	slope
aspect	1	0.105926	-3.36477e-05	0.361072	-0.364112	-0.0368475	0.230328	-0.250815	-0.0116827	0.0791536	-0.0751791	0.236035	0.503166	0.543139	-0.126361	0.0413395	0.535266	-0.10152	0.037517	0.574386	0.143115	0.19462	0.148116	0.413284	0.734483	0.413746	0.227588	0.000946621	0.468927	-0.422307
bio1	0.105926	1	0.374131	0.883773	-0.605133	0.718902	0.890767	-0.343824	0.81667	0.6862	0.853627	0.951851	0.00094291	0.198559	-0.782886	0.730854	0.234771	-0.795444	-0.470197	0.213334	-0.454989	-0.411842	-0.45142	0.117124	-0.259728	0.11699	-0.327105	-0.539457	0.343011	-0.742515
bio2	-3.36477e-05	0.374131	1	0.0477317	0.422305	0.896907	-0.0544144	0.704905	0.0983202	0.632714	0.75672	0.119732	-0.283567	-0.235908	-0.412562	-0.105388	-0.205067	-0.402959	-0.464719	-0.186953	-0.535645	-0.630491	-0.54515	-0.320196	0.111491	-0.320169	-0.517763	0.45967	-0.174684	-0.759317
bio3	0.361072	0.883773	0.0477317	1	-0.878675	0.385369	0.975881	-0.669063	0.699919	0.540593	0.540591	0.979223	0.267714	0.461368	-0.71525	0.770274	0.482983	-0.724582	-0.348522	0.499839	-0.277874	-0.185142	-0.269448	0.348334	-0.104475	0.348314	-0.121172	-0.610787	0.561486	-0.563921
bio4	-0.364112	-0.605133	0.422305	-0.878675	1	0.0916705	-0.894672	0.936843	-0.589931	-0.144335	-0.104709	-0.817303	-0.412808	-0.57188	0.409731	-0.754788	-0.570374	0.421514	0.0521485	-0.542938	-0.0346293	-0.156599	-0.0461455	-0.472786	0.108123	-0.472778	-0.162372	0.736236	-0.584309	0.144573
bio5	-0.0368475	0.718902	0.896907	0.385369	0.0916705	1	0.33553	0.400565	0.446606	0.779651	0.96624	0.491045	-0.254202	-0.145189	-0.648589	0.207929	-0.0993814	-0.649756	-0.557535	-0.0778879	-0.603997	-0.656124	-0.609555	-0.1964	-0.122498	-0.196491	-0.535975	0.0688074	0.00994077	-0.876921
bio6	0.230328	0.890767	-0.0544144	0.975881	-0.894672	0.33553	1	-0.728751	0.762198	0.484256	0.529567	0.983553	0.179205	0.375938	-0.692658	0.8407	0.39694	-0.706735	-0.333487	0.391492	-0.272284	-0.173753	-0.263305	0.292255	-0.219115	0.292164	-0.131233	-0.724518	0.487664	-0.478111
bio7	-0.250815	-0.343824	0.704905	-0.669063	0.936843	0.400565	-0.728751	1	-0.416708	0.0957295	0.187294	-0.599706	-0.359089	-0.471198	0.202245	-0.666562	-0.458327	0.215088	-0.0809157	-0.437404	-0.174219	-0.307948	-0.186993	-0.42703	0.124077	-0.427008	-0.261966	0.754723	-0.467102	-0.172414
bio8	-0.0116827	0.81667	0.0983202	0.699919	-0.589931	0.446606	0.762198	-0.416708	1	0.16198	0.608269	0.794677	0.257776	0.42134	-0.2959	0.63929	0.439563	-0.317489	0.0792862	0.215889	0.0553995	0.0718961	0.0570119	0.353626	-0.471485	0.353399	0.139241	-0.735491	0.414901	-0.407303
bio9	0.0791536	0.6862	0.632714	0.540593	-0.144335	0.779651	0.484256	0.0957295	0.16198	1	0.792531	0.572875	-0.381746	-0.271027	-0.946023	0.34111	-0.221271	-0.942217	-0.897201	0.0274614	-0.850638	-0.818326	-0.848517	-0.271139	0.0594007	-0.271136	-0.745457	0.0195802	0.0301787	-0.794374
bio10	-0.0751791	0.853627	0.75672	0.540591	-0.104709	0.96624	0.529567	0.187294	0.608269	0.792531	1	0.658483	-0.255221	-0.114854	-0.732651	0.401327	-0.0669141	-0.739667	-0.576455	-0.0551376	-0.607974	-0.631258	-0.610823	-0.15038	-0.232655	-0.150528	-0.524755	-0.168116	0.0698028	-0.854828
bio11	0.236035	0.951851	0.119732	0.979223	-0.817303	0.491045	0.983553	-0.599706	0.794677	0.572875	0.658483	1	0.168597	0.368957	-0.737342	0.797831	0.396221	-0.750221	-0.375325	0.386963	-0.325853	-0.246358	-0.318723	0.276238	-0.214856	0.276147	-0.17947	-0.653595	0.489607	-0.6069
bio12	0.503166	0.00094291	-0.283567	0.267714	-0.412808	-0.254202	0.179205	-0.359089	0.257776	-0.381746	-0.255221	0.168597	1	0.971416	0.361714	-0.193479	0.970007	0.357217	0.679778	0.882754	0.744529	0.766677	0.747418	0.952664	-0.0648211	0.952734	0.846527	-0.253181	0.874093	0.0743214
bio13	0.543139	0.198559	-0.235908	0.461368	-0.57188	-0.145189	0.375938	-0.471198	0.42134	-0.271027	-0.114854	0.368957	0.971416	1	0.205755	0.0291546	0.997059	0.199798	0.574635	0.875719	0.631266	0.66331	0.634964	0.920791	-0.0693724	0.920855	0.74881	-0.349842	0.883579	-0.0556682
bio14	-0.126361	-0.782886	-0.412562	-0.71525	0.409731	-0.648589	-0.692658	0.202245	-0.2959	-0.946023	-0.732651	-0.737342	0.361714	0.205755	1	-0.601979	0.165912	0.999294	0.89139	-0.0450571	0.830563	0.761473	0.824958	0.23991	-0.0529059	0.239907	0.718455	0.21112	-0.0628269	0.727322
bio15	0.0413395	0.730854	-0.105388	0.770274	-0.754788	0.207929	0.8407	-0.666562	0.63929	0.34111	0.401327	0.797831	-0.193479	0.0291546	-0.601979	1	0.0193265	-0.612547	-0.403664	-0.0922023	-0.408408	-0.331268	-0.401589	-0.150872	-0.0964467	-0.150944	-0.358829	-0.595046	-0.00937036	-0.29329
bio16	0.535266	0.234771	-0.205067	0.482983	-0.570374	-0.0993814	0.39694	-0.458327	0.439563	-0.221271	-0.0669141	0.396221	0.970007	0.997059	0.165912	0.0193265	1	0.159277	0.546029	0.898921	0.609486	0.643221	0.61332	0.937635	-0.0953104	0.937686	0.736111	-0.367512	0.913918	-0.0946909
bio17	-0.10152	-0.795444	-0.402959	-0.724582	0.421514	-0.649756	-0.706735	0.215088	-0.317489	-0.942217	-0.739667	-0.750221	0.357217	0.199798	0.999294	-0.612547	0.159277	1	0.883656	-0.0477529	0.824733	0.755218	0.819082	0.230329	-0.0164676	0.230346	0.711249	0.231873	-0.0719056	0.717412
bio18	0.037517	-0.470197	-0.464719	-0.348522	0.0521485	-0.557535	-0.333487	-0.0809157	0.0792862	-0.897201	-0.576455	-0.375325	0.679778	0.574635	0.89139	-0.403664	0.546029	0.883656	1	0.294215	0.976521	0.937354	0.973891	0.604556	-0.181571	0.604521	0.933623	-0.141991	0.331833	0.575368
bio19	0.574386	0.213334	-0.186953	0.499839	-0.542938	-0.0778879	0.391492	-0.437404	0.215889	0.0274614	-0.0551376	0.386963	0.882754	0.875719	-0.0450571	-0.0922023	0.898921	-0.0477529	0.294215	1	0.421667	0.488665	0.428428	0.914917	-0.0230522	0.915006	0.583358	-0.299083	0.969564	-0.156855
c3ann	0.143115	-0.454989	-0.535645	-0.277874	-0.0346293	-0.603997	-0.272284	-0.174219	0.0553995	-0.850638	-0.607974	-0.325853	0.744529	0.631266	0.830563	-0.408408	0.609486	0.824733	0.976521	0.421667	1	0.987329	0.999888	0.704528	-0.114667	0.704542	0.980858	-0.22976	0.449562	0.560761
c3per	0.19462	-0.411842	-0.630491	-0.185142	-0.156599	-0.656124	-0.173753	-0.307948	0.0718961	-0.818326	-0.631258	-0.246358	0.766677	0.66331	0.761473	-0.331268	0.643221	0.755218	0.937354	0.488665	0.987329	1	0.989589	0.749626	-0.0997576	0.749653	0.984683	-0.328192	0.513358	0.567855
c3	0.148116	-0.45142	-0.54515	-0.269448	-0.0461455	-0.609555	-0.263305	-0.186993	0.0570119	-0.848517	-0.610823	-0.318723	0.747418	0.634964	0.824958	-0.401589	0.61332	0.819082	0.973891	0.428428	0.999888	0.989589	1	0.709533	-0.113388	0.709549	0.982278	-0.239272	0.456052	0.562034
c4ann	0.413284	0.117124	-0.320196	0.348334	-0.472786	-0.1964	0.292255	-0.42703	0.353626	-0.271139	-0.15038	0.276238	0.952664	0.920791	0.23991	-0.150872	0.937635	0.230329	0.604556	0.914917	0.704528	0.749626	0.709533	1	-0.198577	1	0.829035	-0.451077	0.950545	0.0427761
c4per	0.734483	-0.259728	0.111491	-0.104475	0.108123	-0.122498	-0.219115	0.124077	-0.471485	0.0594007	-0.232655	-0.214856	-0.0648211	-0.0693724	-0.0529059	-0.0964467	-0.0953104	-0.0164676	-0.181571	-0.0230522	-0.114667	-0.0997576	-0.113388	-0.198577	1	-0.198034	-0.142653	0.383322	-0.186417	-0.227714
c4	0.413746	0.11699	-0.320169	0.348314	-0.472778	-0.196491	0.292164	-0.427008	0.353399	-0.271136	-0.150528	0.276147	0.952734	0.920855	0.239907	-0.150944	0.937686	0.230346	0.604521	0.915006	0.704542	0.749653	0.709549	1	-0.198034	1	0.829048	-0.45091	0.950546	0.0426521
crop	0.227588	-0.327105	-0.517763	-0.121172	-0.162372	-0.535975	-0.131233	-0.261966	0.139241	-0.745457	-0.524755	-0.17947	0.846527	0.74881	0.718455	-0.358829	0.736111	0.711249	0.933623	0.583358	0.980858	0.984683	0.982278	0.829035	-0.142653	0.829048	1	-0.30981	0.614732	0.457346
ele	0.000946621	-0.539457	0.45967	-0.610787	0.736236	0.0688074	-0.724518	0.754723	-0.735491	0.0195802	-0.168116	-0.653595	-0.253181	-0.349842	0.21112	-0.595046	-0.367512	0.231873	-0.141991	-0.299083	-0.22976	-0.328192	-0.239272	-0.451077	0.383322	-0.45091	-0.30981	1	-0.467899	-0.00651607
maize fraction	0.468927	0.343011	-0.174684	0.561486	-0.584309	0.00994077	0.487664	-0.467102	0.414901	0.0301787	0.0698028	0.489607	0.874093	0.883579	-0.0628269	-0.00937036	0.913918	-0.0719056	0.331833	0.969564	0.449562	0.513358	0.456052	0.950545	-0.186417	0.950546	0.614732	-0.467899	1	-0.19111
slope	-0.422307	-0.742515	-0.759317	-0.563921	0.144573	-0.876921	-0.478111	-0.172414	-0.407303	-0.794374	-0.854828	-0.6069	0.0743214	-0.0556682	0.727322	-0.29329	-0.0946909	0.717412	0.575368	-0.156855	0.560761	0.567855	0.562034	0.0427761	-0.227714	0.0426521	0.457346	-0.00651607	-0.19111	1
Notes: The highlighted predictors were inputted into the formal species distribution models

## Sheet: Dalbulus maidis
	aspect	bio1	bio2	bio3	bio4	bio5	bio6	bio7	bio8	bio9	bio10	bio11	bio12	bio13	bio14	bio15	bio16	bio17	bio18	bio19	c3ann	c3per	c3	c4ann	c4per	c4	crop	ele	maize fraction	slope
aspect	1	-0.202688	-0.255734	-0.188036	0.22879	-0.0990042	-0.172691	0.133219	-0.215942	-0.107869	0.000711905	-0.221034	-0.0636251	-0.132778	0.0566722	-0.156047	-0.166292	0.0766465	-0.0806961	0.0953318	-0.0300432	-0.0900339	-0.0894043	0.117217	0.0206673	0.123061	0.0312684	-0.0907513	0.176914	-0.121267
bio1	-0.202688	1	-0.218064	0.747167	-0.821357	0.344245	0.940181	-0.788294	0.761223	0.868093	0.525856	0.960648	0.520774	0.679769	-0.0552135	0.24641	0.684247	-0.0547011	0.241143	0.150427	-0.244193	0.329378	0.0532015	-0.452934	0.162621	-0.336928	-0.221664	-0.180293	-0.232059	-0.164942
bio2	-0.255734	-0.218064	1	-0.228385	0.277885	0.460578	-0.370864	0.503883	-0.191565	-0.0975709	0.0493707	-0.253744	-0.741151	-0.474313	-0.592802	0.626557	-0.478604	-0.592548	-0.548376	-0.491548	0.237992	-0.332427	-0.0602378	0.0364023	-0.148708	-0.0504445	-0.081624	0.492046	-0.076456	0.163687
bio3	-0.188036	0.747167	-0.228385	1	-0.967783	-0.227968	0.896625	-0.931733	0.475657	0.653937	-0.124982	0.890216	0.450417	0.618563	-0.0548117	0.280007	0.637334	-0.106397	0.245745	0.0954154	-0.499925	0.411141	-0.0845011	-0.360859	0.136209	-0.264636	-0.263791	0.311542	-0.211113	0.312219
bio4	0.22879	-0.821357	0.277885	-0.967783	1	0.179762	-0.948781	0.966047	-0.528588	-0.714184	0.0509537	-0.946808	-0.557478	-0.731445	0.0320333	-0.251907	-0.747254	0.058496	-0.343041	-0.125652	0.516851	-0.401482	0.10469	0.427545	-0.178622	0.303686	0.308199	-0.205929	0.192124	-0.251488
bio5	-0.0990042	0.344245	0.460578	-0.227968	0.179762	1	0.0328244	0.292102	0.289726	0.386714	0.887996	0.112079	-0.254865	-0.106577	-0.338266	0.337939	-0.124372	-0.311728	-0.440501	-0.0708882	0.374701	-0.228687	0.121737	-0.125031	-0.124527	-0.189837	-0.0597262	-0.315673	-0.156435	-0.446853
bio6	-0.172691	0.940181	-0.370864	0.896625	-0.948781	0.0328244	1	-0.946284	0.643312	0.830415	0.234638	0.989667	0.624485	0.7591	0.0332423	0.179741	0.764458	0.0173667	0.328118	0.226955	-0.417161	0.427689	-0.00832674	-0.464421	0.17384	-0.341418	-0.268818	-0.0411143	-0.223014	0.0376677
bio7	0.133219	-0.788294	0.503883	-0.931733	0.966047	0.292102	-0.946284	1	-0.521857	-0.66952	0.0627515	-0.910757	-0.680023	-0.760864	-0.141243	-0.0626671	-0.771748	-0.117466	-0.456485	-0.240107	0.520403	-0.48324	0.0473514	0.403957	-0.206634	0.265289	0.237911	-0.0627816	0.162794	-0.180607
bio8	-0.215942	0.761223	-0.191565	0.475657	-0.528588	0.289726	0.643312	-0.521857	1	0.391512	0.517508	0.675933	0.331537	0.41628	-0.0675438	0.149257	0.448487	-0.0682293	0.375453	-0.163029	-0.160619	0.238127	0.0507771	-0.155401	0.172264	-0.0490326	-0.00169598	-0.290545	-0.0797594	-0.450019
bio9	-0.107869	0.868093	-0.0975709	0.653937	-0.714184	0.386714	0.830415	-0.66952	0.391512	1	0.479956	0.842921	0.415837	0.544193	-0.0233806	0.235789	0.528015	-0.0132363	0.00715975	0.341526	-0.121104	0.235694	0.0795508	-0.625938	0.122324	-0.524155	-0.347124	-0.0540929	-0.359464	0.0297555
bio10	0.000711905	0.525856	0.0493707	-0.124982	0.0509537	0.887996	0.234638	0.0627515	0.517508	0.479956	1	0.272884	0.0582145	0.0823018	-0.0647605	0.0713171	0.0652246	-0.0290804	-0.140287	0.0894105	0.347524	-0.0408382	0.238773	-0.182169	-0.010205	-0.178727	0.0319462	-0.599027	-0.15161	-0.639826
bio11	-0.221034	0.960648	-0.253744	0.890216	-0.946808	0.112079	0.989667	-0.910757	0.675933	0.842921	0.272884	1	0.559446	0.734123	-0.0492325	0.264264	0.743824	-0.0626294	0.28828	0.154724	-0.388459	0.373072	-0.0262671	-0.474239	0.171032	-0.352341	-0.28997	0.00279666	-0.233257	0.0348498
bio12	-0.0636251	0.520774	-0.741151	0.450417	-0.557478	-0.254865	0.624485	-0.680023	0.331537	0.415837	0.0582145	0.559446	1	0.804633	0.613307	-0.477341	0.829103	0.61177	0.658583	0.615398	-0.392387	0.368335	-0.0327862	-0.176439	0.186231	-0.0610165	-0.0702692	-0.422797	0.0409238	-0.165183
bio13	-0.132778	0.679769	-0.474313	0.618563	-0.731445	-0.106577	0.7591	-0.760864	0.41628	0.544193	0.0823018	0.734123	0.804633	1	0.0685254	0.0870202	0.989709	0.0717031	0.592762	0.261634	-0.585645	0.453598	-0.119596	-0.20939	0.255603	-0.0526412	-0.125471	-0.231733	-0.067469	-0.0172112
bio14	0.0566722	-0.0552135	-0.592802	-0.0548117	0.0320333	-0.338266	0.0332423	-0.141243	-0.0675438	-0.0233806	-0.0647605	-0.0492325	0.613307	0.0685254	1	-0.893597	0.0964208	0.982329	0.363196	0.698362	0.103594	0.213568	0.237079	-0.0635981	0.00506992	-0.0574623	0.124121	-0.412006	0.134345	-0.184587
bio15	-0.156047	0.24641	0.626557	0.280007	-0.251907	0.337939	0.179741	-0.0626671	0.149257	0.235789	0.0713171	0.264264	-0.477341	0.0870202	-0.893597	1	0.0585842	-0.900805	-0.256995	-0.599989	-0.267784	-0.0349024	-0.232763	-0.09989	0.0195968	-0.0836037	-0.229683	0.445182	-0.156844	0.268617
bio16	-0.166292	0.684247	-0.478604	0.637334	-0.747254	-0.124372	0.764458	-0.771748	0.448487	0.528015	0.0652246	0.743824	0.829103	0.989709	0.0964208	0.0585842	1	0.0901301	0.611559	0.261316	-0.593483	0.386536	-0.174943	-0.19638	0.24565	-0.0459818	-0.15965	-0.222855	-0.0507769	-0.028406
bio17	0.0766465	-0.0547011	-0.592548	-0.106397	0.058496	-0.311728	0.0173667	-0.117466	-0.0682293	-0.0132363	-0.0290804	-0.0626294	0.61177	0.0717031	0.982329	-0.900805	0.0901301	1	0.378327	0.70868	0.119785	0.184063	0.227917	-0.0661529	0.0609918	-0.0279253	0.140359	-0.428557	0.177916	-0.197589
bio18	-0.0806961	0.241143	-0.548376	0.245745	-0.343041	-0.440501	0.328118	-0.456485	0.375453	0.00715975	-0.140287	0.28828	0.658583	0.592762	0.363196	-0.256995	0.611559	0.378327	1	0.00857998	-0.375468	0.326789	-0.0502341	-0.0475756	0.398093	0.182374	0.10476	-0.267084	0.058687	-0.181679
bio19	0.0953318	0.150427	-0.491548	0.0954154	-0.125652	-0.0708882	0.226955	-0.240107	-0.163029	0.341526	0.0894105	0.154724	0.615398	0.261634	0.698362	-0.599989	0.261316	0.70868	0.00857998	1	-0.028027	0.0939209	0.0473477	-0.241709	0.0145957	-0.22106	-0.136599	-0.330547	-0.0264369	-0.014142
c3ann	-0.0300432	-0.244193	0.237992	-0.499925	0.516851	0.374701	-0.417161	0.520403	-0.160619	-0.121104	0.347524	-0.388459	-0.392387	-0.585645	0.103594	-0.267784	-0.593483	0.119785	-0.375468	-0.028027	1	-0.121661	0.684019	-0.0067433	-0.159393	-0.0975	0.4107	-0.153418	-0.122019	-0.290756
c3per	-0.0900339	0.329378	-0.332427	0.411141	-0.401482	-0.228687	0.427689	-0.48324	0.238127	0.235694	-0.0408382	0.373072	0.368335	0.453598	0.213568	-0.0349024	0.386536	0.184063	0.326789	0.0939209	-0.121661	1	0.640826	-0.066179	0.0775923	-0.0184621	0.440887	-0.161209	-0.187189	-0.0244369
c3	-0.0894043	0.0532015	-0.0602378	-0.0845011	0.10469	0.121737	-0.00832674	0.0473514	0.0507771	0.0795508	0.238773	-0.0262671	-0.0327862	-0.119596	0.237079	-0.232763	-0.174943	0.227917	-0.0502341	0.0473477	0.684019	0.640826	1	-0.053852	-0.066255	-0.0889777	0.641666	-0.237135	-0.231942	-0.242839
c4ann	0.117217	-0.452934	0.0364023	-0.360859	0.427545	-0.125031	-0.464421	0.403957	-0.155401	-0.625938	-0.182169	-0.474239	-0.176439	-0.20939	-0.0635981	-0.09989	-0.19638	-0.0661529	-0.0475756	-0.241709	-0.0067433	-0.066179	-0.053852	1	-0.209629	0.829272	0.600327	-0.0599179	0.56948	-0.178961
c4per	0.0206673	0.162621	-0.148708	0.136209	-0.178622	-0.124527	0.17384	-0.206634	0.172264	0.122324	-0.010205	0.171032	0.186231	0.255603	0.00506992	0.0195968	0.24565	0.0609918	0.398093	0.0145957	-0.159393	0.0775923	-0.066255	-0.209629	1	0.372588	0.239854	0.00399779	-0.155322	0.0645395
c4	0.123061	-0.336928	-0.0504445	-0.264636	0.303686	-0.189837	-0.341418	0.265289	-0.0490326	-0.524155	-0.178727	-0.352341	-0.0610165	-0.0526412	-0.0574623	-0.0836037	-0.0459818	-0.0279253	0.182374	-0.22106	-0.0975	-0.0184621	-0.0889777	0.829272	0.372588	1	0.706848	-0.0545823	0.451711	-0.132962
crop	0.0312684	-0.221664	-0.081624	-0.263791	0.308199	-0.0597262	-0.268818	0.237911	-0.00169598	-0.347124	0.0319462	-0.28997	-0.0702692	-0.125471	0.124121	-0.229683	-0.15965	0.140359	0.10476	-0.136599	0.4107	0.440887	0.641666	0.600327	0.239854	0.706848	1	-0.210439	0.183113	-0.274846
ele	-0.0907513	-0.180293	0.492046	0.311542	-0.205929	-0.315673	-0.0411143	-0.0627816	-0.290545	-0.0540929	-0.599027	0.00279666	-0.422797	-0.231733	-0.412006	0.445182	-0.222855	-0.428557	-0.267084	-0.330547	-0.153418	-0.161209	-0.237135	-0.0599179	0.00399779	-0.0545823	-0.210439	1	-0.0324599	0.66868
maize fraction	0.176914	-0.232059	-0.076456	-0.211113	0.192124	-0.156435	-0.223014	0.162794	-0.0797594	-0.359464	-0.15161	-0.233257	0.0409238	-0.067469	0.134345	-0.156844	-0.0507769	0.177916	0.058687	-0.0264369	-0.122019	-0.187189	-0.231942	0.56948	-0.155322	0.451711	0.183113	-0.0324599	1	-0.0387705
slope	-0.121267	-0.164942	0.163687	0.312219	-0.251488	-0.446853	0.0376677	-0.180607	-0.450019	0.0297555	-0.639826	0.0348498	-0.165183	-0.0172112	-0.184587	0.268617	-0.028406	-0.197589	-0.181679	-0.014142	-0.290756	-0.0244369	-0.242839	-0.178961	0.0645395	-0.132962	-0.274846	0.66868	-0.0387705	1
Notes: The highlighted predictors were inputted into the formal species distribution models

## Sheet: Diatraea grandiosella
	aspect	bio1	bio2	bio3	bio4	bio5	bio6	bio7	bio8	bio9	bio10	bio11	bio12	bio13	bio14	bio15	bio16	bio17	bio18	bio19	c3ann	c3per	c3	c4ann	c4per	c4	crop	ele	maize fraction	slope
aspect	1	0.191793	-0.170296	0.0488429	-0.164763	-0.0470211	0.253077	-0.297428	-0.248876	0.352119	0.0908846	0.197102	0.181176	0.131791	0.229963	-0.139294	0.126857	0.222983	0.0552785	0.247222	-0.251906	0.132162	-0.248313	-0.168349	0.121892	-0.158168	-0.277648	-0.160999	-0.0943095	-0.0955064
bio1	0.191793	1	-0.0768781	0.511306	-0.709365	0.60882	0.966088	-0.803179	0.167926	0.74613	0.689234	0.948186	0.132377	0.31381	0.0169978	0.335493	0.324983	-0.00925611	0.149416	0.0972273	-0.0779525	0.493248	-0.0585534	-0.282206	0.537922	-0.239617	-0.175186	-0.343335	-0.297222	-0.161997
bio2	-0.170296	-0.0768781	1	0.681191	-0.300473	0.280091	-0.0923783	0.219369	0.777074	-0.408114	-0.344651	0.107284	-0.936369	-0.837555	-0.91278	0.81628	-0.820854	-0.913002	-0.82976	-0.868013	-0.454526	0.0957876	-0.453811	-0.297121	0.0438513	-0.292257	-0.509155	0.863535	-0.402991	0.464454
bio3	0.0488429	0.511306	0.681191	1	-0.894892	0.23691	0.591749	-0.549279	0.635457	0.124489	-0.158119	0.732296	-0.538847	-0.272624	-0.659421	0.832029	-0.242341	-0.674083	-0.367793	-0.608433	-0.509341	0.551139	-0.490599	-0.302833	0.556935	-0.258684	-0.519375	0.539186	-0.398069	0.276035
bio4	-0.164763	-0.709365	-0.300473	-0.894892	1	-0.127944	-0.830196	0.856763	-0.320084	-0.453321	0.0174171	-0.895401	0.123958	-0.149732	0.28677	-0.569505	-0.18	0.30625	-0.00301429	0.231111	0.406235	-0.600935	0.384763	0.281361	-0.627513	0.231922	0.423081	-0.223279	0.343847	-0.123089
bio5	-0.0470211	0.60882	0.280091	0.23691	-0.127944	1	0.411969	-0.0304888	0.447003	0.269399	0.786605	0.456653	-0.354707	-0.292523	-0.354746	0.470651	-0.29741	-0.370044	-0.385825	-0.263758	0.0379515	0.190824	0.0459296	-0.284476	0.160084	-0.270783	-0.111351	-0.125177	-0.329765	-0.0438814
bio6	0.253077	0.966088	-0.0923783	0.591749	-0.830196	0.411969	1	-0.923335	0.0918235	0.774049	0.508159	0.978702	0.192845	0.401532	0.0534239	0.314807	0.417351	0.0277303	0.221153	0.127511	-0.161272	0.56171	-0.139684	-0.281084	0.60583	-0.233305	-0.234454	-0.274671	-0.281784	-0.117007
bio7	-0.297428	-0.803179	0.219369	-0.549279	0.856763	-0.0304888	-0.923335	1	0.08765	-0.73556	-0.225933	-0.881141	-0.36102	-0.563734	-0.2081	-0.146986	-0.583146	-0.186362	-0.405187	-0.251025	0.192901	-0.535749	0.172582	0.18845	-0.5971	0.14181	0.210258	0.248548	0.170133	0.109858
bio8	-0.248876	0.167926	0.777074	0.635457	-0.320084	0.447003	0.0918235	0.08765	1	-0.421726	-0.03342	0.260258	-0.842326	-0.638482	-0.905342	0.899996	-0.622336	-0.908441	-0.572645	-0.90188	-0.269474	0.304788	-0.259025	-0.0202193	0.320662	0.00441701	-0.197757	0.540007	-0.187806	0.195699
bio9	0.352119	0.74613	-0.408114	0.124489	-0.453321	0.269399	0.774049	-0.73556	-0.421726	1	0.566047	0.672807	0.532496	0.542606	0.516641	-0.176887	0.538421	0.491334	0.34252	0.612978	-0.124861	0.223925	-0.116676	-0.365125	0.226169	-0.345967	-0.27777	-0.466986	-0.216683	-0.012491
bio10	0.0908846	0.689234	-0.344651	-0.158119	0.0174171	0.786605	0.508159	-0.225933	-0.03342	0.566047	1	0.429133	0.242278	0.223461	0.247967	-0.0490108	0.208894	0.23109	0.138669	0.312836	0.294468	0.0981447	0.300482	-0.144914	0.126856	-0.134472	0.159265	-0.665907	-0.111279	-0.330768
bio11	0.197102	0.948186	0.107284	0.732296	-0.895401	0.456653	0.978702	-0.881141	0.260258	0.672807	0.429133	1	0.00855748	0.243656	-0.133471	0.480443	0.264166	-0.158757	0.0729363	-0.054399	-0.239053	0.58093	-0.217228	-0.320443	0.618464	-0.271498	-0.315085	-0.101165	-0.357542	-0.0344573
bio12	0.181176	0.132377	-0.936369	-0.538847	0.123958	-0.354707	0.192845	-0.36102	-0.842326	0.532496	0.242278	0.00855748	1	0.92553	0.953996	-0.812569	0.91361	0.95291	0.894495	0.934455	0.374152	-0.0542732	0.374558	0.175744	-0.0121261	0.173924	0.383743	-0.768899	0.248122	-0.330677
bio13	0.131791	0.31381	-0.837555	-0.272624	-0.149732	-0.292523	0.401532	-0.563734	-0.638482	0.542606	0.223461	0.243656	0.92553	1	0.776633	-0.560412	0.997112	0.772572	0.948958	0.755973	0.313881	0.229285	0.325331	0.223652	0.274955	0.243553	0.383464	-0.701375	0.21927	-0.30483
bio14	0.229963	0.0169978	-0.91278	-0.659421	0.28677	-0.354746	0.0534239	-0.2081	-0.905342	0.516641	0.247967	-0.133471	0.953996	0.776633	1	-0.90127	0.757063	0.998848	0.758873	0.98106	0.331352	-0.250547	0.323525	0.103031	-0.213057	0.0862074	0.296743	-0.744797	0.249311	-0.291175
bio15	-0.139294	0.335493	0.81628	0.832029	-0.569505	0.470651	0.314807	-0.146986	0.899996	-0.176887	-0.0490108	0.480443	-0.812569	-0.560412	-0.90127	1	-0.53612	-0.912432	-0.581724	-0.866728	-0.437836	0.428744	-0.423545	-0.173049	0.419402	-0.140082	-0.403245	0.59261	-0.304938	0.30438
bio16	0.126857	0.324983	-0.820854	-0.242341	-0.18	-0.29741	0.417351	-0.583146	-0.622336	0.538421	0.208894	0.264166	0.91361	0.997112	0.757063	-0.53612	1	0.75262	0.945573	0.735461	0.2942	0.240589	0.305971	0.243063	0.289688	0.263993	0.379589	-0.689236	0.224258	-0.321485
bio17	0.222983	-0.00925611	-0.913002	-0.674083	0.30625	-0.370044	0.0277303	-0.186362	-0.908441	0.491334	0.23109	-0.158757	0.95291	0.772572	0.998848	-0.912432	0.75262	1	0.761132	0.976854	0.346944	-0.259666	0.338857	0.109634	-0.222407	0.0920613	0.311764	-0.739018	0.255662	-0.292364
bio18	0.0552785	0.149416	-0.82976	-0.367793	-0.00301429	-0.385825	0.221153	-0.405187	-0.572645	0.34252	0.138669	0.0729363	0.894495	0.948958	0.758873	-0.581724	0.945573	0.761132	1	0.701992	0.368872	0.152456	0.377598	0.346902	0.22114	0.36206	0.488116	-0.687953	0.300146	-0.31526
bio19	0.247222	0.0972273	-0.868013	-0.608433	0.231111	-0.263758	0.127511	-0.251025	-0.90188	0.612978	0.312836	-0.054399	0.934455	0.755973	0.98106	-0.866728	0.735461	0.976854	0.701992	1	0.321967	-0.23702	0.314622	-0.0314672	-0.212032	-0.0475299	0.217339	-0.716283	0.108542	-0.235936
c3ann	-0.251906	-0.0779525	-0.454526	-0.509341	0.406235	0.0379515	-0.161272	0.192901	-0.269474	-0.124861	0.294468	-0.239053	0.374152	0.313881	0.331352	-0.437836	0.2942	0.346944	0.368872	0.321967	1	-0.191328	0.999212	0.138304	-0.157416	0.125558	0.840196	-0.444384	0.0296035	-0.344328
c3per	0.132162	0.493248	0.0957876	0.551139	-0.600935	0.190824	0.56171	-0.535749	0.304788	0.223925	0.0981447	0.58093	-0.0542732	0.229285	-0.250547	0.428744	0.240589	-0.259666	0.152456	-0.23702	-0.191328	1	-0.152229	0.0108328	0.969249	0.0849344	-0.0715714	-0.0182174	-0.0438112	0.0423489
c3	-0.248313	-0.0585534	-0.453811	-0.490599	0.384763	0.0459296	-0.139684	0.172582	-0.259025	-0.116676	0.300482	-0.217228	0.374558	0.325331	0.323525	-0.423545	0.305971	0.338857	0.377598	0.314622	0.999212	-0.152229	1	0.139703	-0.119326	0.129864	0.84314	-0.448208	0.028038	-0.345008
c4ann	-0.168349	-0.282206	-0.297121	-0.302833	0.281361	-0.284476	-0.281084	0.18845	-0.0202193	-0.365125	-0.144914	-0.320443	0.175744	0.223652	0.103031	-0.173049	0.243063	0.109634	0.346902	-0.0314672	0.138304	0.0108328	0.139703	1	0.0280865	0.997071	0.648649	-0.225259	0.847125	-0.296093
c4per	0.121892	0.537922	0.0438513	0.556935	-0.627513	0.160084	0.60583	-0.5971	0.320662	0.226169	0.126856	0.618464	-0.0121261	0.274955	-0.213057	0.419402	0.289688	-0.222407	0.22114	-0.212032	-0.157416	0.969249	-0.119326	0.0280865	1	0.104453	-0.0355614	-0.0915827	-0.0229946	-0.0373117
c4	-0.158168	-0.239617	-0.292257	-0.258684	0.231922	-0.270783	-0.233305	0.14181	0.00441701	-0.345967	-0.134472	-0.271498	0.173924	0.243553	0.0862074	-0.140082	0.263993	0.0920613	0.36206	-0.0475299	0.125558	0.0849344	0.129864	0.997071	0.104453	1	0.642634	-0.231122	0.841064	-0.297444
crop	-0.277648	-0.175186	-0.509155	-0.519375	0.423081	-0.111351	-0.234454	0.210258	-0.197757	-0.27777	0.159265	-0.315085	0.383743	0.383464	0.296743	-0.403245	0.379589	0.311764	0.488116	0.217339	0.840196	-0.0715714	0.84314	0.648649	-0.0355614	0.642634	1	-0.471672	0.477763	-0.427894
ele	-0.160999	-0.343335	0.863535	0.539186	-0.223279	-0.125177	-0.274671	0.248548	0.540007	-0.466986	-0.665907	-0.101165	-0.768899	-0.701375	-0.744797	0.59261	-0.689236	-0.739018	-0.687953	-0.716283	-0.444384	-0.0182174	-0.448208	-0.225259	-0.0915827	-0.231122	-0.471672	1	-0.287564	0.64823
maize fraction	-0.0943095	-0.297222	-0.402991	-0.398069	0.343847	-0.329765	-0.281784	0.170133	-0.187806	-0.216683	-0.111279	-0.357542	0.248122	0.21927	0.249311	-0.304938	0.224258	0.255662	0.300146	0.108542	0.0296035	-0.0438112	0.028038	0.847125	-0.0229946	0.841064	0.477763	-0.287564	1	-0.233977
slope	-0.0955064	-0.161997	0.464454	0.276035	-0.123089	-0.0438814	-0.117007	0.109858	0.195699	-0.012491	-0.330768	-0.0344573	-0.330677	-0.30483	-0.291175	0.30438	-0.321485	-0.292364	-0.31526	-0.235936	-0.344328	0.0423489	-0.345008	-0.296093	-0.0373117	-0.297444	-0.427894	0.64823	-0.233977	1
Notes: The highlighted predictors were inputted into the formal species distribution models

## Sheet: Diatraea lineolata
	aspect	bio1	bio2	bio3	bio4	bio5	bio6	bio7	bio8	bio9	bio10	bio11	bio12	bio13	bio14	bio15	bio16	bio17	bio18	bio19	c3ann	c3per	c3	c4ann	c4per	c4	crop	ele	maize fraction	slope
aspect	1	-0.144553	0.0768847	-0.137099	0.128909	-0.110202	-0.138386	0.121071	-0.176221	-0.0951594	-0.122361	-0.143281	0.114655	-0.0100362	0.227192	-0.264943	0.0202335	0.288219	0.0876089	0.194958	-0.0246949	-0.0345492	-0.0438232	-0.118557	-0.358886	-0.22255	-0.168317	0.0612592	-0.230591	-0.307912
bio1	-0.144553	1	-0.46725	0.797243	-0.871765	0.657018	0.970021	-0.881092	0.93796	0.975888	0.83396	0.978676	0.493132	0.648258	-0.432534	0.528352	0.640218	-0.425995	0.059196	0.263722	-0.435702	0.473392	0.163795	0.0331863	0.311852	0.129984	0.154177	-0.312946	0.0729449	0.0788142
bio2	0.0768847	-0.46725	1	-0.305965	0.338765	0.0382848	-0.561885	0.628081	-0.431632	-0.509025	-0.481975	-0.432451	-0.670461	-0.511183	-0.312915	0.326374	-0.51946	-0.303487	-0.453492	-0.655697	0.0920471	-0.00327743	0.0490899	0.367437	-0.155561	0.28378	0.21188	0.488684	0.417707	-0.261439
bio3	-0.137099	0.797243	-0.305965	1	-0.982356	0.188098	0.884848	-0.91929	0.621072	0.839033	0.345742	0.901099	0.563337	0.670577	-0.341964	0.469093	0.690381	-0.393426	0.11737	0.259437	-0.695747	0.443945	-0.00837899	-0.316187	0.264704	-0.202303	-0.140286	0.0587505	0.0608327	0.268565
bio4	0.128909	-0.871765	0.338765	-0.982356	1	-0.304602	-0.936662	0.943477	-0.708196	-0.898007	-0.458575	-0.953386	-0.551731	-0.690232	0.420558	-0.541817	-0.703487	0.453213	-0.0740083	-0.264659	0.661766	-0.462344	-0.0267089	0.226594	-0.285171	0.11441	0.0666237	-0.010985	-0.0829593	-0.23854
bio5	-0.110202	0.657018	0.0382848	0.188098	-0.304602	1	0.463218	-0.227902	0.748216	0.556212	0.846079	0.53033	-0.0698024	0.198178	-0.599142	0.638998	0.151014	-0.539701	-0.32883	-0.142352	0.0618861	0.38773	0.370379	0.642786	0.136219	0.627192	0.574154	-0.413727	0.353168	-0.258364
bio6	-0.138386	0.970021	-0.561885	0.884848	-0.936662	0.463218	1	-0.96849	0.859164	0.979215	0.710639	0.988232	0.614339	0.727283	-0.350011	0.448424	0.729508	-0.360427	0.138451	0.375129	-0.527178	0.44669	0.089089	-0.144081	0.300162	-0.0346975	0.0125358	-0.241227	0.00243032	0.193085
bio7	0.121071	-0.881092	0.628081	-0.91929	0.943477	-0.227902	-0.96849	1	-0.733669	-0.919521	-0.542989	-0.936701	-0.694567	-0.743348	0.216174	-0.313096	-0.759046	0.244321	-0.244518	-0.452144	0.596582	-0.381802	0.00620466	0.338932	-0.291497	0.214374	0.147576	0.148762	0.0965769	-0.284741
bio8	-0.176221	0.93796	-0.431632	0.621072	-0.708196	0.748216	0.859164	-0.733669	1	0.857841	0.89895	0.870746	0.345913	0.497405	-0.416933	0.474052	0.486443	-0.405293	0.0544383	0.13844	-0.246161	0.421877	0.226148	0.155077	0.320224	0.243327	0.256084	-0.408946	0.0742212	-0.0640459
bio9	-0.0951594	0.975888	-0.509025	0.839033	-0.898007	0.556212	0.979215	-0.919521	0.857841	1	0.769768	0.977483	0.600281	0.723097	-0.366454	0.463732	0.721284	-0.355453	0.101023	0.38009	-0.540453	0.461938	0.0947932	-0.0813612	0.249309	0.00596199	0.0423561	-0.281525	0.0408983	0.161572
bio10	-0.122361	0.83396	-0.481975	0.345742	-0.458575	0.846079	0.710639	-0.542989	0.89895	0.769768	1	0.705296	0.298562	0.425908	-0.315173	0.348741	0.394779	-0.26545	0.0157794	0.214584	-0.0597577	0.32721	0.249395	0.305595	0.223447	0.348992	0.336985	-0.598384	0.048825	-0.10697
bio11	-0.143281	0.978676	-0.432451	0.901099	-0.953386	0.53033	0.988232	-0.936701	0.870746	0.977483	0.705296	1	0.541338	0.694422	-0.440502	0.54947	0.694741	-0.449637	0.0674243	0.282488	-0.549171	0.481634	0.106917	-0.0779293	0.305411	0.0270414	0.0615217	-0.193689	0.0817831	0.152448
bio12	0.114655	0.493132	-0.670461	0.563337	-0.551731	-0.0698024	0.614339	-0.694567	0.345913	0.600281	0.298562	0.541338	1	0.910322	0.314003	-0.143968	0.931848	0.316426	0.630513	0.813994	-0.46008	0.356788	0.0491565	-0.426711	0.0332777	-0.376748	-0.235074	-0.383148	-0.211305	0.304915
bio13	-0.0100362	0.648258	-0.511183	0.670577	-0.690232	0.198178	0.727283	-0.743348	0.497405	0.723097	0.425908	0.694422	0.910322	1	-0.0598934	0.258094	0.990258	-0.0510423	0.377341	0.717562	-0.478014	0.479243	0.144988	-0.180843	0.0725553	-0.140953	-0.0367692	-0.394574	0.0818823	0.270809
bio14	0.227192	-0.432534	-0.312915	-0.341964	0.420558	-0.599142	-0.350011	0.216174	-0.416933	-0.366454	-0.315173	-0.440502	0.314003	-0.0598934	1	-0.935185	-0.0146493	0.986052	0.788317	0.282408	0.142141	-0.111682	-0.0164438	-0.405862	-0.0130132	-0.372643	-0.258816	-0.179815	-0.481877	-0.0189127
bio15	-0.264943	0.528352	0.326374	0.469093	-0.541817	0.638998	0.448424	-0.313096	0.474052	0.463732	0.348741	0.54947	-0.143968	0.258094	-0.935185	1	0.210815	-0.93055	-0.588927	-0.246248	-0.222137	0.342972	0.171431	0.45846	0.153433	0.465358	0.384212	0.0768246	0.603167	-0.0163753
bio16	0.0202335	0.640218	-0.51946	0.690381	-0.703487	0.151014	0.729508	-0.759046	0.486443	0.721284	0.394779	0.694741	0.931848	0.990258	-0.0146493	0.210815	1	-0.0123429	0.415569	0.689707	-0.504011	0.512474	0.159076	-0.23209	0.100576	-0.178507	-0.0564869	-0.375191	0.0288759	0.289378
bio17	0.288219	-0.425995	-0.303487	-0.393426	0.453213	-0.539701	-0.360427	0.244321	-0.405293	-0.355453	-0.26545	-0.449637	0.316426	-0.0510423	0.986052	-0.93055	-0.0123429	1	0.779759	0.332959	0.141287	-0.136589	-0.038475	-0.371852	-0.0777914	-0.362507	-0.260864	-0.194125	-0.488904	-0.0459152
bio18	0.0876089	0.059196	-0.453492	0.11737	-0.0740083	-0.32883	0.138451	-0.244518	0.0544383	0.101023	0.0157794	0.0674243	0.630513	0.377341	0.788317	-0.588927	0.415569	0.779759	1	0.408224	-0.199319	0.200331	0.0608886	-0.402184	0.267134	-0.2796	-0.164591	-0.334427	-0.289051	-0.0538494
bio19	0.194958	0.263722	-0.655697	0.259437	-0.264659	-0.142352	0.375129	-0.452144	0.13844	0.38009	0.214584	0.282488	0.813994	0.717562	0.282408	-0.246248	0.689707	0.332959	0.408224	1	-0.33037	-0.10529	-0.277467	-0.484704	-0.340772	-0.549169	-0.483794	-0.252681	-0.348305	0.351785
c3ann	-0.0246949	-0.435702	0.0920471	-0.695747	0.661766	0.0618861	-0.527178	0.596582	-0.246161	-0.540453	-0.0597577	-0.549171	-0.46008	-0.478014	0.142141	-0.222137	-0.504011	0.141287	-0.199319	-0.33037	1	-0.0684523	0.504894	0.60393	-0.052487	0.531492	0.563773	-0.252503	0.0396349	-0.283345
c3per	-0.0345492	0.473392	-0.00327743	0.443945	-0.462344	0.38773	0.44669	-0.381802	0.421877	0.461938	0.32721	0.481634	0.356788	0.479243	-0.111682	0.342972	0.512474	-0.136589	0.200331	-0.10529	-0.0684523	1	0.826595	0.329305	0.482064	0.453327	0.640931	-0.269429	0.310409	-0.102642
c3	-0.0438232	0.163795	0.0490899	-0.00837899	-0.0267089	0.370379	0.089089	0.00620466	0.226148	0.0947932	0.249395	0.106917	0.0491565	0.144988	-0.0164438	0.171431	0.159076	-0.038475	0.0608886	-0.277467	0.504894	0.826595	1	0.625607	0.387478	0.692049	0.872576	-0.375555	0.290928	-0.248648
c4ann	-0.118557	0.0331863	0.367437	-0.316187	0.226594	0.642786	-0.144081	0.338932	0.155077	-0.0813612	0.305595	-0.0779293	-0.426711	-0.180843	-0.405862	0.45846	-0.23209	-0.371852	-0.402184	-0.484704	0.60393	0.329305	0.625607	1	0.125935	0.948208	0.894566	-0.321066	0.61887	-0.410974
c4per	-0.358886	0.311852	-0.155561	0.264704	-0.285171	0.136219	0.300162	-0.291497	0.320224	0.249309	0.223447	0.305411	0.0332777	0.0725553	-0.0130132	0.153433	0.100576	-0.0777914	0.267134	-0.340772	-0.052487	0.482064	0.387478	0.125935	1	0.434533	0.450694	-0.199829	0.204056	-0.214064
c4	-0.22255	0.129984	0.28378	-0.202303	0.11441	0.627192	-0.0346975	0.214374	0.243327	0.00596199	0.348992	0.0270414	-0.376748	-0.140953	-0.372643	0.465358	-0.178507	-0.362507	-0.2796	-0.549169	0.531492	0.453327	0.692049	0.948208	0.434533	1	0.956473	-0.355475	0.627201	-0.44166
crop	-0.168317	0.154177	0.21188	-0.140286	0.0666237	0.574154	0.0125358	0.147576	0.256084	0.0423561	0.336985	0.0615217	-0.235074	-0.0367692	-0.258816	0.384212	-0.0564869	-0.260864	-0.164591	-0.483794	0.563773	0.640931	0.872576	0.894566	0.450694	0.956473	1	-0.392375	0.54204	-0.399392
ele	0.0612592	-0.312946	0.488684	0.0587505	-0.010985	-0.413727	-0.241227	0.148762	-0.408946	-0.281525	-0.598384	-0.193689	-0.383148	-0.394574	-0.179815	0.0768246	-0.375191	-0.194125	-0.334427	-0.252681	-0.252503	-0.269429	-0.375555	-0.321066	-0.199829	-0.355475	-0.392375	1	-0.155259	0.305727
maize fraction	-0.230591	0.0729449	0.417707	0.0608327	-0.0829593	0.353168	0.00243032	0.0965769	0.0742212	0.0408983	0.048825	0.0817831	-0.211305	0.0818823	-0.481877	0.603167	0.0288759	-0.488904	-0.289051	-0.348305	0.0396349	0.310409	0.290928	0.61887	0.204056	0.627201	0.54204	-0.155259	1	-0.276803
slope	-0.307912	0.0788142	-0.261439	0.268565	-0.23854	-0.258364	0.193085	-0.284741	-0.0640459	0.161572	-0.10697	0.152448	0.304915	0.270809	-0.0189127	-0.0163753	0.289378	-0.0459152	-0.0538494	0.351785	-0.283345	-0.102642	-0.248648	-0.410974	-0.214064	-0.44166	-0.399392	0.305727	-0.276803	1
Notes: The highlighted predictors were inputted into the formal species distribution models

## Sheet: Diatraea saccharalis
	aspect	bio1	bio2	bio3	bio4	bio5	bio6	bio7	bio8	bio9	bio10	bio11	bio12	bio13	bio14	bio15	bio16	bio17	bio18	bio19	c3ann	c3per	c3	c4ann	c4per	c4	crop	ele	maize fraction	slope
aspect	1	-0.00376562	-0.0496517	0.0960798	-0.0869977	-0.123015	0.0584347	-0.102491	-0.0222573	0.0140886	-0.0901607	0.0475189	0.110456	0.0472656	0.177923	-0.028701	0.0514173	0.174618	0.152372	0.0821757	-0.148528	0.0169406	-0.123679	-0.228536	-0.0512714	-0.202441	-0.219552	0.0329419	-0.0122011	0.0439322
bio1	-0.00376562	1	-0.252566	0.509192	-0.546651	0.447573	0.840186	-0.54404	0.819239	0.853379	0.565686	0.884148	0.466538	0.606162	-0.077032	0.184771	0.613803	-0.139663	0.282761	-0.108761	-0.317957	0.335433	-0.0722064	0.142564	0.0366667	0.129948	0.0588939	-0.352086	-0.0348459	0.146411
bio2	-0.0496517	-0.252566	1	-0.195874	0.246872	0.353903	-0.480926	0.567307	-0.166804	-0.315974	-0.0519869	-0.292495	-0.281733	-0.0672379	-0.544393	0.415738	-0.0376401	-0.492518	-0.232264	-0.379029	0.0638506	-0.0589778	0.0198953	0.186312	0.114633	0.221998	0.178133	0.162048	0.268684	-0.158414
bio3	0.0960798	0.509192	-0.195874	1	-0.970093	-0.413371	0.831985	-0.898009	0.202503	0.518246	-0.386219	0.836344	0.327828	0.426129	-0.137639	0.260058	0.46719	-0.258166	0.0659683	-0.150061	-0.567573	0.376922	-0.271682	-0.074446	-0.0762276	-0.112497	-0.231836	0.434975	0.147162	0.468799
bio4	-0.0869977	-0.546651	0.246872	-0.970093	1	0.421017	-0.871086	0.935271	-0.281799	-0.491907	0.378755	-0.873745	-0.289698	-0.418057	0.209304	-0.313522	-0.460025	0.317465	-0.093139	0.239305	0.606974	-0.375259	0.308455	0.0585269	0.0440279	0.0760073	0.224225	-0.403621	-0.203774	-0.412854
bio5	-0.123015	0.447573	0.353903	-0.413371	0.421017	1	-0.089651	0.49752	0.495356	0.345547	0.90691	0.024163	0.11117	0.229328	-0.121906	0.0914586	0.2101	-0.0761126	0.0254474	-0.0380029	0.275074	-0.0167582	0.238462	0.328077	0.0636684	0.282847	0.342286	-0.670376	-0.0825969	-0.283122
bio6	0.0584347	0.840186	-0.480926	0.831985	-0.871086	-0.089651	1	-0.908563	0.570356	0.770433	0.079097	0.975542	0.435292	0.522564	-0.0247725	0.176971	0.540735	-0.132318	0.193031	-0.0892076	-0.497004	0.390209	-0.199187	0.00605971	-0.0603765	-0.0429122	-0.140144	0.00383076	0.0429262	0.339709
bio7	-0.102491	-0.54404	0.567307	-0.898009	0.935271	0.49752	-0.908563	1	-0.288987	-0.526081	0.311502	-0.839523	-0.332493	-0.358943	-0.029556	-0.115774	-0.382835	0.0833191	-0.157449	0.0617564	0.548247	-0.346885	0.273504	0.13233	0.0792904	0.156011	0.265627	-0.284517	-0.0720312	-0.414625
bio8	-0.0222573	0.819239	-0.166804	0.202503	-0.281799	0.495356	0.570356	-0.288987	1	0.441157	0.613126	0.627927	0.224281	0.384521	-0.193581	0.261738	0.387774	-0.191343	0.362393	-0.265272	-0.291022	0.248821	-0.103548	0.111632	0.25252	0.276781	0.152632	-0.460425	-0.111395	-0.0189334
bio9	0.0140886	0.853379	-0.315974	0.518246	-0.491907	0.345547	0.770433	-0.526081	0.441157	1	0.475243	0.774981	0.582935	0.618189	0.1671	-0.0304771	0.616126	0.083199	0.15286	0.203828	-0.199201	0.275574	-0.00312785	0.0937124	-0.153122	-0.0531768	-0.0417831	-0.256643	-0.0400762	0.213743
bio10	-0.0901607	0.565686	-0.0519869	-0.386219	0.378755	0.90691	0.079097	0.311502	0.613126	0.475243	1	0.119007	0.231937	0.253643	0.135197	-0.106208	0.219291	0.167926	0.185086	0.137261	0.251964	0.00118841	0.229072	0.215669	0.0599195	0.200064	0.274794	-0.801348	-0.240903	-0.243187
bio11	0.0475189	0.884148	-0.292495	0.836344	-0.873745	0.024163	0.975542	-0.839523	0.627927	0.774981	0.119007	1	0.434457	0.583825	-0.154589	0.27964	0.611133	-0.251855	0.205052	-0.185906	-0.522214	0.403688	-0.213354	0.0467422	-0.0121875	0.0236731	-0.097611	0.0127874	0.0902898	0.313468
bio12	0.110456	0.466538	-0.281733	0.327828	-0.289698	0.11117	0.435292	-0.332493	0.224281	0.582935	0.231937	0.434457	1	0.911856	0.575016	-0.427254	0.896486	0.557591	0.654234	0.642724	-0.226743	0.179738	-0.0897673	-0.254472	-0.0709301	-0.236239	-0.226681	-0.0409782	-0.0337654	0.115222
bio13	0.0472656	0.606162	-0.0672379	0.426129	-0.418057	0.229328	0.522564	-0.358943	0.384521	0.618189	0.253643	0.583825	0.911856	1	0.226035	-0.0831373	0.9913	0.210739	0.59517	0.349361	-0.317578	0.282871	-0.105694	-0.114462	0.0385866	-0.051134	-0.0957474	-0.0520275	0.0973441	0.0775239
bio14	0.177923	-0.077032	-0.544393	-0.137639	0.209304	-0.121906	-0.0247725	-0.029556	-0.193581	0.1671	0.135197	-0.154589	0.575016	0.226035	1	-0.817221	0.172562	0.978504	0.415769	0.851603	0.139909	-0.120493	0.0492189	-0.324428	-0.208135	-0.393234	-0.269827	-0.0959801	-0.280534	0.0212021
bio15	-0.028701	0.184771	0.415738	0.260058	-0.313522	0.0914586	0.176971	-0.115774	0.261738	-0.0304771	-0.106208	0.27964	-0.427254	-0.0831373	-0.817221	1	-0.0577677	-0.837377	-0.348499	-0.72817	-0.189214	0.165487	-0.0649354	0.280607	0.16122	0.325415	0.210193	-0.00132031	0.329119	-0.0657244
bio16	0.0514173	0.613803	-0.0376401	0.46719	-0.460025	0.2101	0.540735	-0.382835	0.387774	0.616126	0.219291	0.611133	0.896486	0.9913	0.172562	-0.0577677	1	0.151981	0.591591	0.294299	-0.358722	0.312161	-0.124123	-0.137886	0.0511735	-0.0579302	-0.110844	-0.0214771	0.116528	0.0990144
bio17	0.174618	-0.139663	-0.492518	-0.258166	0.317465	-0.0761126	-0.132318	0.0833191	-0.191343	0.083199	0.167926	-0.251855	0.557591	0.210739	0.978504	-0.837377	0.151981	1	0.45295	0.871056	0.170926	-0.183335	0.036876	-0.323573	-0.165536	-0.359312	-0.250933	-0.115933	-0.280791	-0.0190461
bio18	0.152372	0.282761	-0.232264	0.0659683	-0.093139	0.0254474	0.193031	-0.157449	0.362393	0.15286	0.185086	0.205052	0.654234	0.59517	0.415769	-0.348499	0.591591	0.45295	1	0.260272	-0.29019	0.00391004	-0.260428	-0.479048	0.281408	-0.120229	-0.231574	-0.0937806	-0.186194	-0.0392927
bio19	0.0821757	-0.108761	-0.379029	-0.150061	0.239305	-0.0380029	-0.0892076	0.0617564	-0.265272	0.203828	0.137261	-0.185906	0.642724	0.349361	0.851603	-0.72817	0.294299	0.871056	0.260272	1	0.179755	-0.0755214	0.11427	-0.209872	-0.213431	-0.315998	-0.176396	-0.0303612	-0.19507	0.0206897
c3ann	-0.148528	-0.317957	0.0638506	-0.567573	0.606974	0.275074	-0.497004	0.548247	-0.291022	-0.199201	0.251964	-0.522214	-0.226743	-0.317578	0.139909	-0.189214	-0.358722	0.170926	-0.29019	0.179755	1	-0.201736	0.776266	0.394236	-0.154096	0.159544	0.540363	-0.197654	-0.0733875	-0.192895
c3per	0.0169406	0.335433	-0.0589778	0.376922	-0.375259	-0.0167582	0.390209	-0.346885	0.248821	0.275574	0.00118841	0.403688	0.179738	0.282871	-0.120493	0.165487	0.312161	-0.183335	0.00391004	-0.0755214	-0.201736	1	0.460844	0.177229	-0.110318	0.0396254	0.279263	0.0295636	0.180153	0.267472
c3	-0.123679	-0.0722064	0.0198953	-0.271682	0.308455	0.238462	-0.199187	0.273504	-0.103548	-0.00312785	0.229072	-0.213354	-0.0897673	-0.105694	0.0492189	-0.0649354	-0.124123	0.036876	-0.260428	0.11427	0.776266	0.460844	1	0.471293	-0.210633	0.170069	0.669374	-0.160068	0.0494561	-0.00262929
c4ann	-0.228536	0.142564	0.186312	-0.074446	0.0585269	0.328077	0.00605971	0.13233	0.111632	0.0937124	0.215669	0.0467422	-0.254472	-0.114462	-0.324428	0.280607	-0.137886	-0.323573	-0.479048	-0.209872	0.394236	0.177229	0.471293	1	-0.104595	0.628573	0.72893	-0.0779263	0.374802	-0.0485038
c4per	-0.0512714	0.0366667	0.114633	-0.0762276	0.0440279	0.0636684	-0.0603765	0.0792904	0.25252	-0.153122	0.0599195	-0.0121875	-0.0709301	0.0385866	-0.208135	0.16122	0.0511735	-0.165536	0.281408	-0.213431	-0.154096	-0.110318	-0.210633	-0.104595	1	0.707739	0.419585	-0.0630183	-0.161615	-0.0885595
c4	-0.202441	0.129948	0.221998	-0.112497	0.0760073	0.282847	-0.0429122	0.156011	0.276781	-0.0531768	0.200064	0.0236731	-0.236239	-0.051134	-0.393234	0.325415	-0.0579302	-0.359312	-0.120229	-0.315998	0.159544	0.0396254	0.170069	0.628573	0.707739	1	0.845942	-0.104639	0.139858	-0.103713
crop	-0.219552	0.0588939	0.178133	-0.231836	0.224225	0.342286	-0.140144	0.265627	0.152632	-0.0417831	0.274794	-0.097611	-0.226681	-0.0957474	-0.269827	0.210193	-0.110844	-0.250933	-0.231574	-0.176396	0.540363	0.279263	0.669374	0.72893	0.419585	0.845942	1	-0.165511	0.132204	-0.0796127
ele	0.0329419	-0.352086	0.162048	0.434975	-0.403621	-0.670376	0.00383076	-0.284517	-0.460425	-0.256643	-0.801348	0.0127874	-0.0409782	-0.0520275	-0.0959801	-0.00132031	-0.0214771	-0.115933	-0.0937806	-0.0303612	-0.197654	0.0295636	-0.160068	-0.0779263	-0.0630183	-0.104639	-0.165511	1	0.174339	0.422691
maize fraction	-0.0122011	-0.0348459	0.268684	0.147162	-0.203774	-0.0825969	0.0429262	-0.0720312	-0.111395	-0.0400762	-0.240903	0.0902898	-0.0337654	0.0973441	-0.280534	0.329119	0.116528	-0.280791	-0.186194	-0.19507	-0.0733875	0.180153	0.0494561	0.374802	-0.161615	0.139858	0.132204	0.174339	1	0.055472
slope	0.0439322	0.146411	-0.158414	0.468799	-0.412854	-0.283122	0.339709	-0.414625	-0.0189334	0.213743	-0.243187	0.313468	0.115222	0.0775239	0.0212021	-0.0657244	0.0990144	-0.0190461	-0.0392927	0.0206897	-0.192895	0.267472	-0.00262929	-0.0485038	-0.0885595	-0.103713	-0.0796127	0.422691	0.055472	1
Notes: The highlighted predictors were inputted into the formal species distribution models

## Sheet: Diabrotica virgifera
	aspect	bio1	bio2	bio3	bio4	bio5	bio6	bio7	bio8	bio9	bio10	bio11	bio12	bio13	bio14	bio15	bio16	bio17	bio18	bio19	c3ann	c3per	c3	c4ann	c4per	c4	crop	ele	maize fraction	slope
aspect	1	0.0197134	-0.0224165	0.0164316	-0.0338163	-0.00918151	0.035827	-0.0431982	-0.0785608	0.0945925	-0.00835886	0.0281421	0.0552998	0.057231	0.0383014	0.0133272	0.0590642	0.0365466	-0.0300264	0.0921993	-0.0153778	0.00194528	-0.0135448	-0.0482248	0.0385245	-0.0462304	-0.0339053	-0.0154231	-0.0770936	0.041234
bio1	0.0197134	1	0.520239	0.783407	-0.743949	0.721028	0.88649	-0.561255	0.611071	0.755671	0.689973	0.946031	-0.080954	0.294416	-0.525709	0.740723	0.286581	-0.530363	-0.0653274	-0.271134	-0.125267	0.176126	-0.0813411	0.136107	0.364474	0.153655	0.00807111	0.426266	0.278707	0.0217425
bio2	-0.0224165	0.520239	1	0.765796	-0.387904	0.659965	0.262754	0.0725474	0.36807	0.412401	0.357953	0.493485	-0.350573	-0.00827808	-0.498548	0.747269	0.0072535	-0.618174	-0.217424	-0.428455	-0.411124	-0.285804	-0.42323	0.104306	0.191514	0.113453	-0.294726	0.786564	0.225872	0.0207932
bio3	0.0164316	0.783407	0.765796	1	-0.862458	0.447069	0.741954	-0.553476	0.380655	0.695038	0.230175	0.873336	-0.00743336	0.414412	-0.538207	0.875115	0.429877	-0.599337	-0.0701098	-0.210337	-0.371136	-0.0975093	-0.35303	0.0335738	0.353548	0.0508149	-0.267349	0.782001	0.275668	0.164971
bio4	-0.0338163	-0.743949	-0.387904	-0.862458	1	-0.162538	-0.912331	0.887854	-0.22972	-0.747643	-0.0332587	-0.919056	-0.133773	-0.519807	0.522477	-0.760414	-0.525084	0.502697	0.0779397	0.0257335	0.180908	-0.0859137	0.147942	0.100749	-0.320619	0.084821	0.16412	-0.582635	-0.162706	-0.25127
bio5	-0.00918151	0.721028	0.659965	0.447069	-0.162538	1	0.37444	0.135244	0.567308	0.466277	0.914028	0.506638	-0.438268	-0.18495	-0.454351	0.504823	-0.194899	-0.509651	-0.254497	-0.456413	-0.0528921	0.0737084	-0.0344642	0.236712	0.209457	0.246443	0.0924252	0.280881	0.216496	-0.19469
bio6	0.035827	0.88649	0.262754	0.741954	-0.912331	0.37444	1	-0.868091	0.365599	0.805267	0.349627	0.963701	0.0804616	0.438365	-0.528879	0.676704	0.428707	-0.477101	-0.104372	-0.0460675	-0.0274593	0.263649	0.022879	-0.0362264	0.336091	-0.0196847	0.00928093	0.364194	0.161549	0.144479
bio7	-0.0431982	-0.561255	0.0725474	-0.553476	0.887854	0.135244	-0.868091	1	-0.0869516	-0.610844	0.115732	-0.758531	-0.320604	-0.567427	0.321895	-0.452833	-0.562433	0.236963	-0.0247189	-0.195116	0.00102579	-0.242262	-0.0428978	0.165434	-0.246997	0.152967	0.0395628	-0.238789	-0.056721	-0.258611
bio8	-0.0785608	0.611071	0.36807	0.380655	-0.22972	0.567308	0.365599	-0.0869516	1	-0.00175843	0.638654	0.45762	-0.313727	-0.0996457	-0.34723	0.425255	-0.0971005	-0.377341	0.30773	-0.630442	-0.0607712	-0.0447413	-0.0630118	0.242242	0.226013	0.252771	0.0718953	0.280147	0.285258	-0.0529716
bio9	0.0945925	0.755671	0.412401	0.695038	-0.747643	0.466277	0.805267	-0.610844	-0.00175843	1	0.343439	0.816044	0.0869259	0.401471	-0.42139	0.627312	0.392133	-0.412248	-0.38501	0.168612	-0.108809	0.147967	-0.0715622	-0.128237	0.267766	-0.114837	-0.115614	0.351374	0.0326579	0.0712808
bio10	-0.00835886	0.689973	0.357953	0.230175	-0.0332587	0.914028	0.349627	0.115732	0.638654	0.343439	1	0.42413	-0.281984	-0.137274	-0.243832	0.282965	-0.15767	-0.264638	-0.0608805	-0.362482	0.0248664	0.194591	0.0576728	0.282911	0.186951	0.291437	0.190794	0.00582648	0.208724	-0.233926
bio11	0.0281421	0.946031	0.493485	0.873336	-0.919056	0.506638	0.963701	-0.758531	0.45762	0.816044	0.42413	1	0.0164596	0.422801	-0.563886	0.800256	0.419371	-0.555252	-0.0933676	-0.159097	-0.159883	0.149689	-0.117406	0.018497	0.365863	0.0363748	-0.0793523	0.529726	0.227936	0.135616
bio12	0.0552998	-0.080954	-0.350573	-0.00743336	-0.133773	-0.438268	0.0804616	-0.320604	-0.313727	0.0869259	-0.281984	0.0164596	1	0.860826	0.579191	-0.222648	0.857864	0.632507	0.540617	0.754918	-0.297227	0.0113527	-0.266547	-0.0924617	0.141156	-0.0853421	-0.262574	-0.233564	-0.0567335	0.142895
bio13	0.057231	0.294416	-0.00827808	0.414412	-0.519807	-0.18495	0.438365	-0.567427	-0.0996457	0.401471	-0.137274	0.422801	0.860826	1	0.134021	0.282259	0.99492	0.173529	0.382383	0.593225	-0.369822	-0.00915366	-0.335859	-0.0454592	0.308749	-0.0302361	-0.292914	0.0819722	0.0814207	0.188342
bio14	0.0383014	-0.525709	-0.498548	-0.538207	0.522477	-0.454351	-0.528879	0.321895	-0.34723	-0.42139	-0.243832	-0.563886	0.579191	0.134021	1	-0.769783	0.133999	0.973989	0.51719	0.443954	-0.12113	-0.0488012	-0.118292	-0.0683113	-0.133077	-0.0746767	-0.134592	-0.459604	-0.183489	-0.0143293
bio15	0.0133272	0.740723	0.747269	0.875115	-0.760414	0.504823	0.676704	-0.452833	0.425255	0.627312	0.282965	0.800256	-0.222648	0.282259	-0.769783	1	0.288111	-0.813262	-0.223634	-0.320274	-0.276755	-0.104013	-0.268916	0.0910851	0.28949	0.10506	-0.171082	0.708818	0.275779	0.122975
bio16	0.0590642	0.286581	0.0072535	0.429877	-0.525084	-0.194899	0.428707	-0.562433	-0.0971005	0.392133	-0.15767	0.419371	0.857864	0.99492	0.133999	0.288111	1	0.166085	0.392729	0.580537	-0.37891	-0.0310032	-0.348025	-0.0287893	0.305726	-0.0137514	-0.294896	0.102804	0.102738	0.181689
bio17	0.0365466	-0.530363	-0.618174	-0.599337	0.502697	-0.509651	-0.477101	0.236963	-0.377341	-0.412248	-0.264638	-0.555252	0.632507	0.173529	0.973989	-0.813262	0.166085	1	0.519831	0.516556	-0.0589852	0.0253892	-0.0487114	-0.0970904	-0.151868	-0.104312	-0.0915291	-0.543587	-0.214023	0.0034914
bio18	-0.0300264	-0.0653274	-0.217424	-0.0701098	0.0779397	-0.254497	-0.104372	-0.0247189	0.30773	-0.38501	-0.0608805	-0.0933676	0.540617	0.382383	0.51719	-0.223634	0.392729	0.519831	1	-0.03611	-0.319587	-0.117208	-0.310009	0.0978317	0.205145	0.107661	-0.203829	-0.0624524	0.135144	0.151421
bio19	0.0921993	-0.271134	-0.428455	-0.210337	0.0257335	-0.456413	-0.0460675	-0.195116	-0.630442	0.168612	-0.362482	-0.159097	0.754918	0.593225	0.443954	-0.320274	0.580537	0.516556	-0.03611	1	-0.0394817	0.0699075	-0.023033	-0.251845	-0.0952041	-0.255946	-0.144694	-0.421939	-0.296585	-0.00069792
c3ann	-0.0153778	-0.125267	-0.411124	-0.371136	0.180908	-0.0528921	-0.0274593	0.00102579	-0.0607712	-0.108809	0.0248664	-0.159883	-0.297227	-0.369822	-0.12113	-0.276755	-0.37891	-0.0589852	-0.319587	-0.0394817	1	0.460689	0.987026	0.082595	-0.140804	0.0755145	0.854269	-0.448692	-0.0827198	-0.262858
c3per	0.00194528	0.176126	-0.285804	-0.0975093	-0.0859137	0.0737084	0.263649	-0.242262	-0.0447413	0.147967	0.194591	0.149689	0.0113527	-0.00915366	-0.0488012	-0.104013	-0.0310032	0.0253892	-0.117208	0.0699075	0.460689	1	0.597218	0.123749	-0.00266948	0.123343	0.555004	-0.27834	0.0656229	-0.128505
c3	-0.0135448	-0.0813411	-0.42323	-0.35303	0.147942	-0.0344642	0.022879	-0.0428978	-0.0630118	-0.0715622	0.0576728	-0.117406	-0.266547	-0.335859	-0.118292	-0.268916	-0.348025	-0.0487114	-0.310009	-0.023033	0.987026	0.597218	1	0.0970262	-0.127726	0.0905541	0.872392	-0.455829	-0.0628819	-0.260788
c4ann	-0.0482248	0.136107	0.104306	0.0335738	0.100749	0.236712	-0.0362264	0.165434	0.242242	-0.128237	0.282911	0.018497	-0.0924617	-0.0454592	-0.0683113	0.0910851	-0.0287893	-0.0970904	0.0978317	-0.251845	0.082595	0.123749	0.0970262	1	0.0210456	0.9988	0.570566	-0.0166958	0.76864	-0.230149
c4per	0.0385245	0.364474	0.191514	0.353548	-0.320619	0.209457	0.336091	-0.246997	0.226013	0.267766	0.186951	0.365863	0.141156	0.308749	-0.133077	0.28949	0.305726	-0.151868	0.205145	-0.0952041	-0.140804	-0.00266948	-0.127726	0.0210456	1	0.0699762	-0.0714044	0.171354	0.118525	0.0780587
c4	-0.0462304	0.153655	0.113453	0.0508149	0.084821	0.246443	-0.0196847	0.152967	0.252771	-0.114837	0.291437	0.0363748	-0.0853421	-0.0302361	-0.0746767	0.10506	-0.0137514	-0.104312	0.107661	-0.255946	0.0755145	0.123343	0.0905541	0.9988	0.0699762	1	0.565797	-0.00826604	0.772731	-0.225813
crop	-0.0339053	0.00807111	-0.294726	-0.267349	0.16412	0.0924252	0.00928093	0.0395628	0.0718953	-0.115614	0.190794	-0.0793523	-0.262574	-0.292914	-0.134592	-0.171082	-0.294896	-0.0915291	-0.203829	-0.144694	0.854269	0.555004	0.872392	0.570566	-0.0714044	0.565797	1	-0.381459	0.327211	-0.326752
ele	-0.0154231	0.426266	0.786564	0.782001	-0.582635	0.280881	0.364194	-0.238789	0.280147	0.351374	0.00582648	0.529726	-0.233564	0.0819722	-0.459604	0.708818	0.102804	-0.543587	-0.0624524	-0.421939	-0.448692	-0.27834	-0.455829	-0.0166958	0.171354	-0.00826604	-0.381459	1	0.196307	0.382854
maize fraction	-0.0770936	0.278707	0.225872	0.275668	-0.162706	0.216496	0.161549	-0.056721	0.285258	0.0326579	0.208724	0.227936	-0.0567335	0.0814207	-0.183489	0.275779	0.102738	-0.214023	0.135144	-0.296585	-0.0827198	0.0656229	-0.0628819	0.76864	0.118525	0.772731	0.327211	0.196307	1	-0.132554
slope	0.041234	0.0217425	0.0207932	0.164971	-0.25127	-0.19469	0.144479	-0.258611	-0.0529716	0.0712808	-0.233926	0.135616	0.142895	0.188342	-0.0143293	0.122975	0.181689	0.0034914	0.151421	-0.00069792	-0.262858	-0.128505	-0.260788	-0.230149	0.0780587	-0.225813	-0.326752	0.382854	-0.132554	1
Notes: The highlighted predictors were inputted into the formal species distribution models

[truncated: 14 more sheets: Diabrotica virgifera virgifera, Elasmopalpus lignosellus, Eldana saccarina, Helicoverpa armigera, Ostrinia furnacalis, Ostrinia nubilalis, Rhopalosiphum maidis, Sesamia calamistis, Sesamia cretica, Sesamia inferens, Sesamia nonagrioides, Sitophilus oryzae, Spodoptera exempta, Spodoptera frugiperda]
