# Supplementary material for: Future Range Shifts in Major Maize Insect Pests Suggest Their Increasing Impacts on Global Maize Production
Source: Insects. 2025 May 28;16(6):568. doi: 10.3390/insects16060568 (PMC12193563; doi:10.3390/insects16060568)
Supplement: Supplementary file 1 [file insects-16-00568-s001.zip › Table S5.xlsx]

## Sheet: Sheet1
Table S5 Algorithms in the formal models
Busseola fusca	Chilo partellus	Chilo suppressallis	Cicadulina bipunctata	Cicadulina mbila	Dalbulus maidis	Diatraea grandiosella	Diatraea lineolata	Diatraea saccharalis	Diabrotica virgifera	Diabrotica virgifera virgifera	Elasmopalpus lignosellus	Eldana saccarina	Helicoverpa armigera	Ostrinia furnacalis	Ostrinia nubilalis	Rhopalosiphum maidis	Sesamia calamistis	Sesamia cretica	Sesamia inferens	Sesamia nonagrioides	Sitophilus oryzae	Spodoptera exempta	Spodoptera frugiperda
CTA	CTA	ANN	ANN	CTA	CTA	CTA	ANN	CTA	CTA	CTA	CTA	CTA	ANN	ANN	CTA	CTA	CTA	CTA	CTA	ANN	CTA	CTA	CTA
FDA	FDA	CTA	CTA	FDA	FDA	FDA	CTA	FDA	FDA	FDA	FDA	FDA	CTA	CTA	FDA	FDA	FDA	FDA	FDA	CTA	FDA	FDA	FDA
GBM	GBM	FDA	FDA	GBM	GBM	GBM	FDA	GBM	GBM	GBM	GBM	GBM	FDA	FDA	GBM	GBM	GBM	GBM	GBM	FDA	GBM	GBM	GBM
GLM	GLM	GBM	GBM	GLM	GLM	GLM	GBM	GLM	GLM	GLM	GLM	GLM	GBM	GBM	GLM	GLM	GLM	GLM	GLM	GBM	GLM	GLM	GLM
MARS	MARS	GLM	GLM	MARS	MARS	MARS	GLM	MARS	MARS	MARS	MARS	MARS	GLM	GLM	MARS	MARS	MARS	MARS	MARS	GLM	MARS	MARS	MARS
MAXNET	MAXNET	MARS	MARS	MAXNET	MAXNET	MAXNET	MARS	MAXNET	MAXNET	MAXNET	MAXNET	MAXNET	MARS	MARS	MAXNET	MAXNET	MAXNET	MAXNET	MAXNET	MARS	MAXNET	MAXNET	MAXNET
RF	RF	MAXNET	MAXNET	RF	RF	RF	MAXNET	RF	RF	RF	RF	RF	MAXNET	MAXNET	RF	RF	RF	RF	RF	MAXNET	RF	RF	RF
XGBOOST	XGBOOST	RF	RF	XGBOOST	XGBOOST	XGBOOST	RF	XGBOOST	XGBOOST	XGBOOST	XGBOOST	XGBOOST	RF	RF	XGBOOST	XGBOOST	XGBOOST	XGBOOST	XGBOOST	RF	XGBOOST	XGBOOST	XGBOOST
		XGBOOST	XGBOOST				XGBOOST						XGBOOST	XGBOOST						XGBOOST
SRE: Surface Range Envelope, RF: Random Forest, MARS: Multiple Adaptive Regression Splines, MAXENT: Maximum Entropy Modeling, ANN: Artificial Neural Network, GLM: Generalized Linear Model, CTA: Classification Tree Analysis, FDA: Flexible Discriminant Analysis, XGBOOST: XGBoost, GBM: Generalized Boosting Model
