# Supplementary material for: Future Range Shifts in Major Maize Insect Pests Suggest Their Increasing Impacts on Global Maize Production
Source: Insects. 2025 May 28;16(6):568. doi: 10.3390/insects16060568 (PMC12193563; doi:10.3390/insects16060568)
Supplement: Supplementary file 1 [file insects-16-00568-s001.zip › Table S6.xlsx]

## Sheet: Sheet1
Table S6 Model performance
Species	AUC	TSS
Busseola fusca	0.945	0.801111
Chilo partellus	0.957	0.805
Chilo suppressallis	0.922	0.715432
Cicadulina bipunctata	0.947	0.774333
Cicadulina mbila	0.964	0.823667
Dalbulus maidis	0.934	0.723
Diabrotica virgifera	0.973667	0.815
Diabrotica virgifera virgifera	0.970333	0.814
Diatraea grandiosella	0.966333	0.81
Diatraea lineolata	0.967333	0.815
Diatraea saccharalis	0.958	0.827
Elasmopalpus lignosellus	0.964	0.825
Eldana saccarina	0.956	0.861
Helicoverpa armigera	0.970667	0.817
Ostrinia furnacalis	0.956667	0.851
Ostrinia nubilalis	0.963	0.819
Rhopalosiphum maidis	0.947	0.783
Sesamia calamistis	0.961	0.83
Sesamia cretica	0.968	0.821
Sesamia inferens	0.963333	0.815
Sesamia nonagrioides	0.957	0.85
Sitophilus oryzae	0.9675	0.814
Spodoptera exempta	0.973	0.831
Spodoptera frugiperda	0.976	0.841333
