# Supplementary material for: Future Range Shifts in Major Maize Insect Pests Suggest Their Increasing Impacts on Global Maize Production
Source: Insects. 2025 May 28;16(6):568. doi: 10.3390/insects16060568 (PMC12193563; doi:10.3390/insects16060568)
Supplement: Supplementary file 1 [file insects-16-00568-s001.zip › Table S7.xlsx]

## Sheet: Sheet1
Table S7 Importance values of all predictors in formal models
Busseola fusca			Chilo partellus			Chilo suppressallis			Cicadulina bipunctata			Cicadulina mbila			Dalbulus maidis			Diatraea grandiosella			Diatraea lineolata			Diatraea saccharalis			Diabrotica virgifera			Diabrotica virgifera virgifera			Elasmopalpus lignosellus			Eldana saccarina			Helicoverpa armigera			Ostrinia furnacalis			Ostrinia nubilalis			Rhopalosiphum maidis
Predictors	Importance values		Predictors	Importance values		Predictors	Importance values		Predictors	Importance values		Predictors	Importance values		Predictors	Importance values		Predictors	Importance values		Predictors	Importance values		Predictors	Importance values		Predictors	Importance values		Predictors	Importance values		Predictors	Importance values		Predictors	Importance values		Predictors	Importance values		Predictors	Importance values		Predictors	Importance values		Predictors	Importance values
Bio3	0.813205		Bio8	0.182376		Bio11	0.524694		Bio9	0.358909		Bio3	0.836763		c4	0.319588		Bio2	0.29987		c4per	0.236274		Bio11	0.226276		Bio1	0.279897		maize fraction	0.539522		Bio6	0.170351		Bio11	0.90877		Bio4	0.134399		Bio13	0.569029		Bio10	0.103126		ele	0.125499
bio16	0.114611		bio14	0.13729		bio16	0.427339		bio4	0.305826		bio18	0.131828		bio19	0.212738		c4ann	0.288548		bio12	0.142849		bio17	0.1515		c4ann	0.169276		bio1	0.355538		bio19	0.157359		ele	0.0657888		bio1	0.0713492		bio11	0.240561		bio11	0.102581		crop	0.104688
crop	0.0258531		c4ann	0.124717		ele	0.157246		ele	0.207324		bio19	0.118019		c3	0.126199		bio4	0.157487		c3ann	0.127626		c4per	0.128618		bio7	0.134989		bio17	0.0805528		ele	0.058693		slope	0.0649315		bio2	0.0542582		ele	0.0992313		bio15	0.0663234		bio1	0.0892112
bio15	0.025615		bio9	0.0826293		slope	0.0235777		c3	0.186153		bio8	0.0464951		bio1	0.0935827		bio10	0.119933		ele	0.0887937		crop	0.0653291		bio10	0.0707373		bio5	0.0360774		bio2	0.0553089		bio10	0.0593315		bio19	0.0332383		bio10	0.0428748		ele	0.0376931		bio3	0.0809909
bio18	0.0240546		bio19	0.0798983		maize fraction	0.018319		bio5	0.180571		bio2	0.0225471		bio5	0.076645		c3per	0.095191		c4	0.0647268		bio12	0.0465729		bio2	0.0571424		slope	0.0188518		c4	0.0522629		c4ann	0.0568992		c3per	0.0253633		bio2	0.0319001		c3ann	0.0173687		bio16	0.0705076
c4per	0.0199877		ele	0.0645567		aspect	0.00115133		bio13	0.159147		c4per	0.0140682		c3ann	0.0482017		bio9	0.0709777		slope	0.0601438		c3	0.0322741		bio17	0.0238453		ele	0.0176052		crop	0.0410288		aspect	0.056877		bio8	0.0236787		bio14	0.0275796		bio19	0.0125397		bio19	0.0506631
c3per	0.0150043		bio7	0.0551937					bio15	0.14533					c4per	0.0445247		c3ann	0.0160141		maize fraction	0.0307598		bio10	0.0233051		bio8	0.0184678		c3per	0.0136446		bio10	0.0377361		bio2	0.055104		ele	0.012258		maize fraction	0.0218491		bio16	0.0104118		c4	0.0402927
bio19	0.0148618		bio15	0.0444217					c4	0.075358					bio13	0.0329713		aspect	0.00442633		c3per	0.0278723		maize fraction	0.0219941		bio13	0.017269		c3ann	0.00329133		bio8	0.0237112		bio18	0.0454562		crop	0.00932522		slope	0.0132863		bio9	0.0102399		c4per	0.0344962
maize fraction	0.00912644		c4per	0.030652					slope	0.0311364					bio18	0.0117283		slope	0.000696333		bio7	0.0254983		bio18	0.0189302		bio19	0.0134573		aspect	0.00310244		bio17	0.00964889		crop	0.0243855		bio17	0.00425511		c3ann	0.0123739		c3per	0.005024		bio8	0.024752
c3	0.00729133		c3	0.029219					maize fraction	0.0113324					ele	0.0111393					bio18	0.0187284		bio8	0.0178213		c3ann	0.00842244					bio12	0.00545756		bio9	0.0117908		bio13	0.00396533		c4ann	0.00478033		slope	0.00127511		c3per	0.0202067
bio10	0.00482211		aspect	0.003765					c4per	0.005237					maize fraction	0.01057					bio2	0.0141502		bio2	0.0115642		bio18	0.00638611					aspect	0.00249767		c4per	0.00824933		slope	0.00271144		c4per	0.00230011		c4	0.000611556		bio2	0.0197464
slope	0.001576								bio2	0.00155411					aspect	0.009964					aspect	0.00739778		slope	0.00499689		c3per	0.000950333					c4per	0.00231478		maize fraction	0.00584967		c4per	0.001698		aspect	0.00134544		maize fraction	0.000127444		aspect	0.0144522
aspect	0.00110689								aspect	0.000738333					c3per	0.00691367					bio5	0.00670867		c3per	0.00413611		slope	0.000560889					slope	0.00191444		bio15	0.0037965		maize fraction	0.00144322					c4per	0.000122222		bio15	0.0137009
															slope	0.002913								aspect	0.00202756		c4per	0.000202222					maize fraction	0.00179478					aspect	0.000123444					aspect	7.33333e-05		slope	0.0114736
																											aspect	0.000148444					c3per	0.000995333
