# Supplementary material for: Future Range Shifts in Major Maize Insect Pests Suggest Their Increasing Impacts on Global Maize Production
Source: Insects. 2025 May 28;16(6):568. doi: 10.3390/insects16060568 (PMC12193563; doi:10.3390/insects16060568)
Supplement: Supplementary file 1 [file insects-16-00568-s001.zip › Table S8.xlsx]

## Sheet: Sheet1
Table S8 MSS thresholds for determining ranges
MSS threshold
Scientific name	Current	F126	F585	M126	M585
Busseola fusca	0.69	0.61	0.6	0.61	0.61
Chilo partellus	0.73	0.73	0.77	0.73	0.76
Chilo suppressallis	0.68	0.56	0.47	0.55	0.47
Cicadulina bipunctata	0.84	0.73	0.68	0.68	0.7
Cicadulina mbila	0.68	0.65	0.54	0.64	0.58
Dalbulus maidis	0.69	0.75	0.57	0.75	0.61
Diatraea grandiosella	0.75	0.62	0.58	0.63	0.55
Diatraea lineolata	0.58	0.66	0.55	0.66	0.56
Diatraea saccharalis	0.74	0.78	0.57	0.79	0.59
Diabrotica virgifera	0.71	0.57	0.34	0.57	0.38
Diabrotica virgifera virgifera	0.8	0.76	0.55	0.77	0.58
Elasmopalpus lignosellus	0.71	0.69	0.54	0.68	0.56
Eldana saccarina	0.77	0.8	0.8	0.77	0.77
Helicoverpa armigera	0.71	0.61	0.42	0.63	0.5
Ostrinia furnacalis	0.58	0.58	0.32	0.43	0.35
Ostrinia nubilalis	0.82	0.47	0.2	0.48	0.25
Rhopalosiphum maidis	0.64	0.69	0.57	0.68	0.58
Sesamia calamistis	0.68	0.65	0.55	0.68	0.61
Sesamia cretica	0.62	0.66	0.65	0.68	0.63
Sesamia inferens	0.78	0.72	0.68	0.73	0.73
Sesamia nonagrioides	0.77	0.45	0.28	0.52	0.36
Sitophilus oryzae	0.1	0.65	0.57	0.66	0.6
Spodoptera exempta	0.61	0.57	0.47	0.59	0.53
Spodoptera frugiperda	0.69	0.7	0.64	0.7	0.65
